# Supplementary material for: Preference classes in society for coastal marine protected areas
Source: PeerJ. 2019 Apr 23;7:e6672. doi: 10.7717/peerj.6672 (PMC6485209; doi:10.7717/peerj.6672)
Supplement: Supplemental Information 2 — Raw data used for the choice experiment models. [file peerj-07-6672-s002.csv]

Resp	Obs	Task	Altij	Cset	Choice	Size	Use	Cost	Know	Ten	ACTS	ENVF	GEN	IncomClass	Kids	HLDSIZE	Edu	IncomValue	HLDSIZE	IncxCap
1	1	1	1	3	0	20	4	50	2	1	1	2.2	NA	NA	NA	NA	1	NA	NA	NA
1	1	1	2	3	0	10	1	10	2	1	1	2.2	NA	NA	NA	NA	1	NA	NA	NA
1	1	1	3	3	1	0	0	0	2	1	1	2.2	NA	NA	NA	NA	1	NA	NA	NA
1	2	2	1	3	0	20	2	25	2	1	1	2.2	NA	NA	NA	NA	1	NA	NA	NA
1	2	2	2	3	1	30	3	5	2	1	1	2.2	NA	NA	NA	NA	1	NA	NA	NA
1	2	2	3	3	0	0	0	0	2	1	1	2.2	NA	NA	NA	NA	1	NA	NA	NA
1	3	3	1	3	0	10	4	100	2	1	1	2.2	NA	NA	NA	NA	1	NA	NA	NA
1	3	3	2	3	0	30	1	10	2	1	1	2.2	NA	NA	NA	NA	1	NA	NA	NA
1	3	3	3	3	1	0	0	0	2	1	1	2.2	NA	NA	NA	NA	1	NA	NA	NA
1	4	4	1	3	0	20	3	10	2	1	1	2.2	NA	NA	NA	NA	1	NA	NA	NA
1	4	4	2	3	0	30	2	50	2	1	1	2.2	NA	NA	NA	NA	1	NA	NA	NA
1	4	4	3	3	1	0	0	0	2	1	1	2.2	NA	NA	NA	NA	1	NA	NA	NA
1	5	5	1	3	0	20	1	100	2	1	1	2.2	NA	NA	NA	NA	1	NA	NA	NA
1	5	5	2	3	0	10	2	5	2	1	1	2.2	NA	NA	NA	NA	1	NA	NA	NA
1	5	5	3	3	1	0	0	0	2	1	1	2.2	NA	NA	NA	NA	1	NA	NA	NA
2	6	1	1	3	0	10	2	10	2	1	2	1.8	2	8	0	3	2	60000	3	20000
2	6	1	2	3	1	20	3	25	2	1	2	1.8	2	8	0	3	2	60000	3	20000
2	6	1	3	3	0	0	0	0	2	1	2	1.8	2	8	0	3	2	60000	3	20000
2	7	2	1	3	0	30	1	50	2	1	2	1.8	2	8	0	3	2	60000	3	20000
2	7	2	2	3	1	10	4	5	2	1	2	1.8	2	8	0	3	2	60000	3	20000
2	7	2	3	3	0	0	0	0	2	1	2	1.8	2	8	0	3	2	60000	3	20000
2	8	3	1	3	0	10	2	100	2	1	2	1.8	2	8	0	3	2	60000	3	20000
2	8	3	2	3	1	30	1	5	2	1	2	1.8	2	8	0	3	2	60000	3	20000
2	8	3	3	3	0	0	0	0	2	1	2	1.8	2	8	0	3	2	60000	3	20000
2	9	4	1	3	0	20	3	100	2	1	2	1.8	2	8	0	3	2	60000	3	20000
2	9	4	2	3	1	10	4	25	2	1	2	1.8	2	8	0	3	2	60000	3	20000
2	9	4	3	3	0	0	0	0	2	1	2	1.8	2	8	0	3	2	60000	3	20000
2	10	5	1	3	1	30	4	10	2	1	2	1.8	2	8	0	3	2	60000	3	20000
2	10	5	2	3	0	20	2	50	2	1	2	1.8	2	8	0	3	2	60000	3	20000
2	10	5	3	3	0	0	0	0	2	1	2	1.8	2	8	0	3	2	60000	3	20000
3	11	1	1	3	0	10	3	25	1	2	2	1.75	2	NA	0	2	5	NA	2	NA
3	11	1	2	3	1	30	4	10	1	2	2	1.75	2	NA	0	2	5	NA	2	NA
3	11	1	3	3	0	0	0	0	1	2	2	1.75	2	NA	0	2	5	NA	2	NA
3	12	2	1	3	1	20	1	5	1	2	2	1.75	2	NA	0	2	5	NA	2	NA
3	12	2	2	3	0	30	2	100	1	2	2	1.75	2	NA	0	2	5	NA	2	NA
3	12	2	3	3	0	0	0	0	1	2	2	1.75	2	NA	0	2	5	NA	2	NA
3	13	3	1	3	0	10	3	50	1	2	2	1.75	2	NA	0	2	5	NA	2	NA
3	13	3	2	3	1	30	4	25	1	2	2	1.75	2	NA	0	2	5	NA	2	NA
3	13	3	3	3	0	0	0	0	1	2	2	1.75	2	NA	0	2	5	NA	2	NA
3	14	4	1	3	0	20	4	5	1	2	2	1.75	2	NA	0	2	5	NA	2	NA
3	14	4	2	3	1	10	4	50	1	2	2	1.75	2	NA	0	2	5	NA	2	NA
3	14	4	3	3	0	0	0	0	1	2	2	1.75	2	NA	0	2	5	NA	2	NA
3	15	5	1	3	0	30	3	100	1	2	2	1.75	2	NA	0	2	5	NA	2	NA
3	15	5	2	3	1	20	2	10	1	2	2	1.75	2	NA	0	2	5	NA	2	NA
3	15	5	3	3	0	0	0	0	1	2	2	1.75	2	NA	0	2	5	NA	2	NA
4	16	1	1	3	1	20	4	50	2	2	2	1.8	1	7	0	3	1	40000	3	13333.33333
4	16	1	2	3	0	10	1	10	2	2	2	1.8	1	7	0	3	1	40000	3	13333.33333
4	16	1	3	3	0	0	0	0	2	2	2	1.8	1	7	0	3	1	40000	3	13333.33333
4	17	2	1	3	0	20	2	25	2	2	2	1.8	1	7	0	3	1	40000	3	13333.33333
4	17	2	2	3	1	30	3	5	2	2	2	1.8	1	7	0	3	1	40000	3	13333.33333
4	17	2	3	3	0	0	0	0	2	2	2	1.8	1	7	0	3	1	40000	3	13333.33333
4	18	3	1	3	0	10	4	100	2	2	2	1.8	1	7	0	3	1	40000	3	13333.33333
4	18	3	2	3	1	30	1	10	2	2	2	1.8	1	7	0	3	1	40000	3	13333.33333
4	18	3	3	3	0	0	0	0	2	2	2	1.8	1	7	0	3	1	40000	3	13333.33333
4	19	4	1	3	1	20	3	10	2	2	2	1.8	1	7	0	3	1	40000	3	13333.33333
4	19	4	2	3	0	30	2	50	2	2	2	1.8	1	7	0	3	1	40000	3	13333.33333
4	19	4	3	3	0	0	0	0	2	2	2	1.8	1	7	0	3	1	40000	3	13333.33333
4	20	5	1	3	0	20	1	100	2	2	2	1.8	1	7	0	3	1	40000	3	13333.33333
4	20	5	2	3	1	10	2	5	2	2	2	1.8	1	7	0	3	1	40000	3	13333.33333
4	20	5	3	3	0	0	0	0	2	2	2	1.8	1	7	0	3	1	40000	3	13333.33333
5	21	1	1	3	0	10	4	100	2	2	2	1.7	1	10	2	4	3	100000	4	25000
5	21	1	2	3	1	20	3	25	2	2	2	1.7	1	10	2	4	3	100000	4	25000
5	21	1	3	3	0	0	0	0	2	2	2	1.7	1	10	2	4	3	100000	4	25000
5	22	2	1	3	0	10	1	50	2	2	2	1.7	1	10	2	4	3	100000	4	25000
5	22	2	2	3	1	20	2	5	2	2	2	1.7	1	10	2	4	3	100000	4	25000
5	22	2	3	3	0	0	0	0	2	2	2	1.7	1	10	2	4	3	100000	4	25000
5	23	3	1	3	0	30	1	10	2	2	2	1.7	1	10	2	4	3	100000	4	25000
5	23	3	2	3	1	10	2	25	2	2	2	1.7	1	10	2	4	3	100000	4	25000
5	23	3	3	3	0	0	0	0	2	2	2	1.7	1	10	2	4	3	100000	4	25000
5	24	4	1	3	1	20	4	5	2	2	2	1.7	1	10	2	4	3	100000	4	25000
5	24	4	2	3	0	30	3	100	2	2	2	1.7	1	10	2	4	3	100000	4	25000
5	24	4	3	3	0	0	0	0	2	2	2	1.7	1	10	2	4	3	100000	4	25000
5	25	5	1	3	0	20	1	10	2	2	2	1.7	1	10	2	4	3	100000	4	25000
5	25	5	2	3	1	30	4	50	2	2	2	1.7	1	10	2	4	3	100000	4	25000
5	25	5	3	3	0	0	0	0	2	2	2	1.7	1	10	2	4	3	100000	4	25000
6	26	1	1	3	0	20	1	100	1	2	2	2	2	7	2	4	5	40000	4	10000
6	26	1	2	3	0	10	3	10	1	2	2	2	2	7	2	4	5	40000	4	10000
6	26	1	3	3	1	0	0	0	1	2	2	2	2	7	2	4	5	40000	4	10000
6	27	2	1	3	0	30	2	5	1	2	2	2	2	7	2	4	5	40000	4	10000
6	27	2	2	3	0	10	1	25	1	2	2	2	2	7	2	4	5	40000	4	10000
6	27	2	3	3	1	0	0	0	1	2	2	2	2	7	2	4	5	40000	4	10000
6	28	3	1	3	1	20	4	10	1	2	2	2	2	7	2	4	5	40000	4	10000
6	28	3	2	3	0	30	3	50	1	2	2	2	2	7	2	4	5	40000	4	10000
6	28	3	3	3	0	0	0	0	1	2	2	2	2	7	2	4	5	40000	4	10000
6	29	4	1	3	0	30	1	25	1	2	2	2	2	7	2	4	5	40000	4	10000
6	29	4	2	3	0	10	3	5	1	2	2	2	2	7	2	4	5	40000	4	10000
6	29	4	3	3	1	0	0	0	1	2	2	2	2	7	2	4	5	40000	4	10000
6	30	5	1	3	0	20	4	50	1	2	2	2	2	7	2	4	5	40000	4	10000
6	30	5	2	3	0	30	1	100	1	2	2	2	2	7	2	4	5	40000	4	10000
6	30	5	3	3	1	0	0	0	1	2	2	2	2	7	2	4	5	40000	4	10000
7	31	1	1	3	1	10	2	10	2	2	2	1.9	2	NA	0	2	5	NA	2	NA
7	31	1	2	3	0	20	3	25	2	2	2	1.9	2	NA	0	2	5	NA	2	NA
7	31	1	3	3	0	0	0	0	2	2	2	1.9	2	NA	0	2	5	NA	2	NA
7	32	2	1	3	0	30	1	50	2	2	2	1.9	2	NA	0	2	5	NA	2	NA
7	32	2	2	3	1	10	4	5	2	2	2	1.9	2	NA	0	2	5	NA	2	NA
7	32	2	3	3	0	0	0	0	2	2	2	1.9	2	NA	0	2	5	NA	2	NA
7	33	3	1	3	0	10	2	100	2	2	2	1.9	2	NA	0	2	5	NA	2	NA
7	33	3	2	3	1	30	1	5	2	2	2	1.9	2	NA	0	2	5	NA	2	NA
7	33	3	3	3	0	0	0	0	2	2	2	1.9	2	NA	0	2	5	NA	2	NA
7	34	4	1	3	0	20	3	100	2	2	2	1.9	2	NA	0	2	5	NA	2	NA
7	34	4	2	3	1	10	4	25	2	2	2	1.9	2	NA	0	2	5	NA	2	NA
7	34	4	3	3	0	0	0	0	2	2	2	1.9	2	NA	0	2	5	NA	2	NA
7	35	5	1	3	1	30	4	10	2	2	2	1.9	2	NA	0	2	5	NA	2	NA
7	35	5	2	3	0	20	2	50	2	2	2	1.9	2	NA	0	2	5	NA	2	NA
7	35	5	3	3	0	0	0	0	2	2	2	1.9	2	NA	0	2	5	NA	2	NA
8	36	1	1	3	0	10	4	100	1	2	1	2.4	1	10	0	2	1	100000	2	50000
8	36	1	2	3	1	20	3	25	1	2	1	2.4	1	10	0	2	1	100000	2	50000
8	36	1	3	3	0	0	0	0	1	2	1	2.4	1	10	0	2	1	100000	2	50000
8	37	2	1	3	0	10	1	50	1	2	1	2.4	1	10	0	2	1	100000	2	50000
8	37	2	2	3	0	20	2	5	1	2	1	2.4	1	10	0	2	1	100000	2	50000
8	37	2	3	3	1	0	0	0	1	2	1	2.4	1	10	0	2	1	100000	2	50000
8	38	3	1	3	0	30	1	10	1	2	1	2.4	1	10	0	2	1	100000	2	50000
8	38	3	2	3	0	10	2	25	1	2	1	2.4	1	10	0	2	1	100000	2	50000
8	38	3	3	3	1	0	0	0	1	2	1	2.4	1	10	0	2	1	100000	2	50000
8	39	4	1	3	1	20	4	5	1	2	1	2.4	1	10	0	2	1	100000	2	50000
8	39	4	2	3	0	30	3	100	1	2	1	2.4	1	10	0	2	1	100000	2	50000
8	39	4	3	3	0	0	0	0	1	2	1	2.4	1	10	0	2	1	100000	2	50000
8	40	5	1	3	0	20	1	10	1	2	1	2.4	1	10	0	2	1	100000	2	50000
8	40	5	2	3	1	30	4	50	1	2	1	2.4	1	10	0	2	1	100000	2	50000
8	40	5	3	3	0	0	0	0	1	2	1	2.4	1	10	0	2	1	100000	2	50000
9	41	1	1	3	0	20	4	50	3	1	1	1.75	1	9	2	3	1	80000	3	26666.66667
9	41	1	2	3	1	10	1	10	3	1	1	1.75	1	9	2	3	1	80000	3	26666.66667
9	41	1	3	3	0	0	0	0	3	1	1	1.75	1	9	2	3	1	80000	3	26666.66667
9	42	2	1	3	0	20	2	25	3	1	1	1.75	1	9	2	3	1	80000	3	26666.66667
9	42	2	2	3	1	30	3	5	3	1	1	1.75	1	9	2	3	1	80000	3	26666.66667
9	42	2	3	3	0	0	0	0	3	1	1	1.75	1	9	2	3	1	80000	3	26666.66667
9	43	3	1	3	0	10	4	100	3	1	1	1.75	1	9	2	3	1	80000	3	26666.66667
9	43	3	2	3	1	30	1	10	3	1	1	1.75	1	9	2	3	1	80000	3	26666.66667
9	43	3	3	3	0	0	0	0	3	1	1	1.75	1	9	2	3	1	80000	3	26666.66667
9	44	4	1	3	1	20	3	10	3	1	1	1.75	1	9	2	3	1	80000	3	26666.66667
9	44	4	2	3	0	30	2	50	3	1	1	1.75	1	9	2	3	1	80000	3	26666.66667
9	44	4	3	3	0	0	0	0	3	1	1	1.75	1	9	2	3	1	80000	3	26666.66667
9	45	5	1	3	0	20	1	100	3	1	1	1.75	1	9	2	3	1	80000	3	26666.66667
9	45	5	2	3	1	10	2	5	3	1	1	1.75	1	9	2	3	1	80000	3	26666.66667
9	45	5	3	3	0	0	0	0	3	1	1	1.75	1	9	2	3	1	80000	3	26666.66667
10	46	1	1	3	0	10	3	25	1	2	2	2.55	1	7	0	1	2	40000	1	40000
10	46	1	2	3	1	30	4	10	1	2	2	2.55	1	7	0	1	2	40000	1	40000
10	46	1	3	3	0	0	0	0	1	2	2	2.55	1	7	0	1	2	40000	1	40000
10	47	2	1	3	1	20	1	5	1	2	2	2.55	1	7	0	1	2	40000	1	40000
10	47	2	2	3	0	30	2	100	1	2	2	2.55	1	7	0	1	2	40000	1	40000
10	47	2	3	3	0	0	0	0	1	2	2	2.55	1	7	0	1	2	40000	1	40000
10	48	3	1	3	0	10	3	50	1	2	2	2.55	1	7	0	1	2	40000	1	40000
10	48	3	2	3	1	30	4	25	1	2	2	2.55	1	7	0	1	2	40000	1	40000
10	48	3	3	3	0	0	0	0	1	2	2	2.55	1	7	0	1	2	40000	1	40000
10	49	4	1	3	1	20	4	5	1	2	2	2.55	1	7	0	1	2	40000	1	40000
10	49	4	2	3	0	10	4	50	1	2	2	2.55	1	7	0	1	2	40000	1	40000
10	49	4	3	3	0	0	0	0	1	2	2	2.55	1	7	0	1	2	40000	1	40000
10	50	5	1	3	0	30	3	100	1	2	2	2.55	1	7	0	1	2	40000	1	40000
10	50	5	2	3	1	20	2	10	1	2	2	2.55	1	7	0	1	2	40000	1	40000
10	50	5	3	3	0	0	0	0	1	2	2	2.55	1	7	0	1	2	40000	1	40000
11	51	1	1	3	0	10	2	10	2	2	2	2.3	1	9	2	4	1	80000	4	20000
11	51	1	2	3	0	20	3	25	2	2	2	2.3	1	9	2	4	1	80000	4	20000
11	51	1	3	3	1	0	0	0	2	2	2	2.3	1	9	2	4	1	80000	4	20000
11	52	2	1	3	0	30	1	50	2	2	2	2.3	1	9	2	4	1	80000	4	20000
11	52	2	2	3	1	10	4	5	2	2	2	2.3	1	9	2	4	1	80000	4	20000
11	52	2	3	3	0	0	0	0	2	2	2	2.3	1	9	2	4	1	80000	4	20000
11	53	3	1	3	0	10	2	100	2	2	2	2.3	1	9	2	4	1	80000	4	20000
11	53	3	2	3	0	30	1	5	2	2	2	2.3	1	9	2	4	1	80000	4	20000
11	53	3	3	3	1	0	0	0	2	2	2	2.3	1	9	2	4	1	80000	4	20000
11	54	4	1	3	0	20	3	100	2	2	2	2.3	1	9	2	4	1	80000	4	20000
11	54	4	2	3	0	10	4	25	2	2	2	2.3	1	9	2	4	1	80000	4	20000
11	54	4	3	3	1	0	0	0	2	2	2	2.3	1	9	2	4	1	80000	4	20000
11	55	5	1	3	1	30	4	10	2	2	2	2.3	1	9	2	4	1	80000	4	20000
11	55	5	2	3	0	20	2	50	2	2	2	2.3	1	9	2	4	1	80000	4	20000
11	55	5	3	3	0	0	0	0	2	2	2	2.3	1	9	2	4	1	80000	4	20000
12	56	1	1	3	0	20	1	100	3	2	2	1.85	1	7	0	2	5	40000	2	20000
12	56	1	2	3	1	10	3	10	3	2	2	1.85	1	7	0	2	5	40000	2	20000
12	56	1	3	3	0	0	0	0	3	2	2	1.85	1	7	0	2	5	40000	2	20000
12	57	2	1	3	1	30	2	5	3	2	2	1.85	1	7	0	2	5	40000	2	20000
12	57	2	2	3	0	10	1	25	3	2	2	1.85	1	7	0	2	5	40000	2	20000
12	57	2	3	3	0	0	0	0	3	2	2	1.85	1	7	0	2	5	40000	2	20000
12	58	3	1	3	1	20	4	10	3	2	2	1.85	1	7	0	2	5	40000	2	20000
12	58	3	2	3	0	30	3	50	3	2	2	1.85	1	7	0	2	5	40000	2	20000
12	58	3	3	3	0	0	0	0	3	2	2	1.85	1	7	0	2	5	40000	2	20000
12	59	4	1	3	1	30	1	25	3	2	2	1.85	1	7	0	2	5	40000	2	20000
12	59	4	2	3	0	10	3	5	3	2	2	1.85	1	7	0	2	5	40000	2	20000
12	59	4	3	3	0	0	0	0	3	2	2	1.85	1	7	0	2	5	40000	2	20000
12	60	5	1	3	1	20	4	50	3	2	2	1.85	1	7	0	2	5	40000	2	20000
12	60	5	2	3	0	30	1	100	3	2	2	1.85	1	7	0	2	5	40000	2	20000
12	60	5	3	3	0	0	0	0	3	2	2	1.85	1	7	0	2	5	40000	2	20000
13	61	1	1	3	0	10	2	10	2	2	1	1.2	1	8	0	2	1	60000	2	30000
13	61	1	2	3	1	20	3	25	2	2	1	1.2	1	8	0	2	1	60000	2	30000
13	61	1	3	3	0	0	0	0	2	2	1	1.2	1	8	0	2	1	60000	2	30000
13	62	2	1	3	1	30	1	50	2	2	1	1.2	1	8	0	2	1	60000	2	30000
13	62	2	2	3	0	10	4	5	2	2	1	1.2	1	8	0	2	1	60000	2	30000
13	62	2	3	3	0	0	0	0	2	2	1	1.2	1	8	0	2	1	60000	2	30000
13	63	3	1	3	1	10	2	100	2	2	1	1.2	1	8	0	2	1	60000	2	30000
13	63	3	2	3	0	30	1	5	2	2	1	1.2	1	8	0	2	1	60000	2	30000
13	63	3	3	3	0	0	0	0	2	2	1	1.2	1	8	0	2	1	60000	2	30000
13	64	4	1	3	1	20	3	100	2	2	1	1.2	1	8	0	2	1	60000	2	30000
13	64	4	2	3	0	10	4	25	2	2	1	1.2	1	8	0	2	1	60000	2	30000
13	64	4	3	3	0	0	0	0	2	2	1	1.2	1	8	0	2	1	60000	2	30000
13	65	5	1	3	0	30	4	10	2	2	1	1.2	1	8	0	2	1	60000	2	30000
13	65	5	2	3	1	20	2	50	2	2	1	1.2	1	8	0	2	1	60000	2	30000
13	65	5	3	3	0	0	0	0	2	2	1	1.2	1	8	0	2	1	60000	2	30000
14	66	1	1	3	1	10	3	25	3	1	1	2.25	2	6	0	2	1	25000	2	12500
14	66	1	2	3	0	30	4	10	3	1	1	2.25	2	6	0	2	1	25000	2	12500
14	66	1	3	3	0	0	0	0	3	1	1	2.25	2	6	0	2	1	25000	2	12500
14	67	2	1	3	0	20	1	5	3	1	1	2.25	2	6	0	2	1	25000	2	12500
14	67	2	2	3	1	30	2	100	3	1	1	2.25	2	6	0	2	1	25000	2	12500
14	67	2	3	3	0	0	0	0	3	1	1	2.25	2	6	0	2	1	25000	2	12500
14	68	3	1	3	0	10	3	50	3	1	1	2.25	2	6	0	2	1	25000	2	12500
14	68	3	2	3	1	30	4	25	3	1	1	2.25	2	6	0	2	1	25000	2	12500
14	68	3	3	3	0	0	0	0	3	1	1	2.25	2	6	0	2	1	25000	2	12500
14	69	4	1	3	0	20	4	5	3	1	1	2.25	2	6	0	2	1	25000	2	12500
14	69	4	2	3	1	10	4	50	3	1	1	2.25	2	6	0	2	1	25000	2	12500
14	69	4	3	3	0	0	0	0	3	1	1	2.25	2	6	0	2	1	25000	2	12500
14	70	5	1	3	1	30	3	100	3	1	1	2.25	2	6	0	2	1	25000	2	12500
14	70	5	2	3	0	20	2	10	3	1	1	2.25	2	6	0	2	1	25000	2	12500
14	70	5	3	3	0	0	0	0	3	1	1	2.25	2	6	0	2	1	25000	2	12500
15	71	1	1	3	0	20	4	50	3	1	2	1.1	1	8	0	2	1	60000	2	30000
15	71	1	2	3	1	10	1	10	3	1	2	1.1	1	8	0	2	1	60000	2	30000
15	71	1	3	3	0	0	0	0	3	1	2	1.1	1	8	0	2	1	60000	2	30000
15	72	2	1	3	1	20	2	25	3	1	2	1.1	1	8	0	2	1	60000	2	30000
15	72	2	2	3	0	30	3	5	3	1	2	1.1	1	8	0	2	1	60000	2	30000
15	72	2	3	3	0	0	0	0	3	1	2	1.1	1	8	0	2	1	60000	2	30000
15	73	3	1	3	0	10	4	100	3	1	2	1.1	1	8	0	2	1	60000	2	30000
15	73	3	2	3	1	30	1	10	3	1	2	1.1	1	8	0	2	1	60000	2	30000
15	73	3	3	3	0	0	0	0	3	1	2	1.1	1	8	0	2	1	60000	2	30000
15	74	4	1	3	0	20	3	10	3	1	2	1.1	1	8	0	2	1	60000	2	30000
15	74	4	2	3	1	30	2	50	3	1	2	1.1	1	8	0	2	1	60000	2	30000
15	74	4	3	3	0	0	0	0	3	1	2	1.1	1	8	0	2	1	60000	2	30000
15	75	5	1	3	1	20	1	100	3	1	2	1.1	1	8	0	2	1	60000	2	30000
15	75	5	2	3	0	10	2	5	3	1	2	1.1	1	8	0	2	1	60000	2	30000
15	75	5	3	3	0	0	0	0	3	1	2	1.1	1	8	0	2	1	60000	2	30000
16	76	1	1	3	0	10	4	100	2	2	2	1.95	2	10	3	5	1	100000	5	20000
16	76	1	2	3	1	20	3	25	2	2	2	1.95	2	10	3	5	1	100000	5	20000
16	76	1	3	3	0	0	0	0	2	2	2	1.95	2	10	3	5	1	100000	5	20000
16	77	2	1	3	0	10	1	50	2	2	2	1.95	2	10	3	5	1	100000	5	20000
16	77	2	2	3	1	20	2	5	2	2	2	1.95	2	10	3	5	1	100000	5	20000
16	77	2	3	3	0	0	0	0	2	2	2	1.95	2	10	3	5	1	100000	5	20000
16	78	3	1	3	0	30	1	10	2	2	2	1.95	2	10	3	5	1	100000	5	20000
16	78	3	2	3	1	10	2	25	2	2	2	1.95	2	10	3	5	1	100000	5	20000
16	78	3	3	3	0	0	0	0	2	2	2	1.95	2	10	3	5	1	100000	5	20000
16	79	4	1	3	1	20	4	5	2	2	2	1.95	2	10	3	5	1	100000	5	20000
16	79	4	2	3	0	30	3	100	2	2	2	1.95	2	10	3	5	1	100000	5	20000
16	79	4	3	3	0	0	0	0	2	2	2	1.95	2	10	3	5	1	100000	5	20000
16	80	5	1	3	1	20	1	10	2	2	2	1.95	2	10	3	5	1	100000	5	20000
16	80	5	2	3	0	30	4	50	2	2	2	1.95	2	10	3	5	1	100000	5	20000
16	80	5	3	3	0	0	0	0	2	2	2	1.95	2	10	3	5	1	100000	5	20000
17	81	1	1	3	0	10	2	10	3	2	1	1.85	1	10	0	2	1	100000	2	50000
17	81	1	2	3	1	20	3	25	3	2	1	1.85	1	10	0	2	1	100000	2	50000
17	81	1	3	3	0	0	0	0	3	2	1	1.85	1	10	0	2	1	100000	2	50000
17	82	2	1	3	0	30	1	50	3	2	1	1.85	1	10	0	2	1	100000	2	50000
17	82	2	2	3	1	10	4	5	3	2	1	1.85	1	10	0	2	1	100000	2	50000
17	82	2	3	3	0	0	0	0	3	2	1	1.85	1	10	0	2	1	100000	2	50000
17	83	3	1	3	0	10	2	100	3	2	1	1.85	1	10	0	2	1	100000	2	50000
17	83	3	2	3	0	30	1	5	3	2	1	1.85	1	10	0	2	1	100000	2	50000
17	83	3	3	3	1	0	0	0	3	2	1	1.85	1	10	0	2	1	100000	2	50000
17	84	4	1	3	0	20	3	100	3	2	1	1.85	1	10	0	2	1	100000	2	50000
17	84	4	2	3	1	10	4	25	3	2	1	1.85	1	10	0	2	1	100000	2	50000
17	84	4	3	3	0	0	0	0	3	2	1	1.85	1	10	0	2	1	100000	2	50000
17	85	5	1	3	1	30	4	10	3	2	1	1.85	1	10	0	2	1	100000	2	50000
17	85	5	2	3	0	20	2	50	3	2	1	1.85	1	10	0	2	1	100000	2	50000
17	85	5	3	3	0	0	0	0	3	2	1	1.85	1	10	0	2	1	100000	2	50000
18	86	1	1	3	0	20	1	100	2	2	2	3.1	2	10	0	2	1	100000	2	50000
18	86	1	2	3	1	10	3	10	2	2	2	3.1	2	10	0	2	1	100000	2	50000
18	86	1	3	3	0	0	0	0	2	2	2	3.1	2	10	0	2	1	100000	2	50000
18	87	2	1	3	0	30	2	5	2	2	2	3.1	2	10	0	2	1	100000	2	50000
18	87	2	2	3	0	10	1	25	2	2	2	3.1	2	10	0	2	1	100000	2	50000
18	87	2	3	3	1	0	0	0	2	2	2	3.1	2	10	0	2	1	100000	2	50000
18	88	3	1	3	1	20	4	10	2	2	2	3.1	2	10	0	2	1	100000	2	50000
18	88	3	2	3	0	30	3	50	2	2	2	3.1	2	10	0	2	1	100000	2	50000
18	88	3	3	3	0	0	0	0	2	2	2	3.1	2	10	0	2	1	100000	2	50000
18	89	4	1	3	0	30	1	25	2	2	2	3.1	2	10	0	2	1	100000	2	50000
18	89	4	2	3	0	10	3	5	2	2	2	3.1	2	10	0	2	1	100000	2	50000
18	89	4	3	3	1	0	0	0	2	2	2	3.1	2	10	0	2	1	100000	2	50000
18	90	5	1	3	0	20	4	50	2	2	2	3.1	2	10	0	2	1	100000	2	50000
18	90	5	2	3	0	30	1	100	2	2	2	3.1	2	10	0	2	1	100000	2	50000
18	90	5	3	3	1	0	0	0	2	2	2	3.1	2	10	0	2	1	100000	2	50000
19	91	1	1	3	0	10	3	25	3	1	1	1.05	2	9	0	4	1	80000	4	20000
19	91	1	2	3	1	30	4	10	3	1	1	1.05	2	9	0	4	1	80000	4	20000
19	91	1	3	3	0	0	0	0	3	1	1	1.05	2	9	0	4	1	80000	4	20000
19	92	2	1	3	0	20	1	5	3	1	1	1.05	2	9	0	4	1	80000	4	20000
19	92	2	2	3	1	30	2	100	3	1	1	1.05	2	9	0	4	1	80000	4	20000
19	92	2	3	3	0	0	0	0	3	1	1	1.05	2	9	0	4	1	80000	4	20000
19	93	3	1	3	0	10	3	50	3	1	1	1.05	2	9	0	4	1	80000	4	20000
19	93	3	2	3	1	30	4	25	3	1	1	1.05	2	9	0	4	1	80000	4	20000
19	93	3	3	3	0	0	0	0	3	1	1	1.05	2	9	0	4	1	80000	4	20000
19	94	4	1	3	1	20	4	5	3	1	1	1.05	2	9	0	4	1	80000	4	20000
19	94	4	2	3	0	10	4	50	3	1	1	1.05	2	9	0	4	1	80000	4	20000
19	94	4	3	3	0	0	0	0	3	1	1	1.05	2	9	0	4	1	80000	4	20000
19	95	5	1	3	0	30	3	100	3	1	1	1.05	2	9	0	4	1	80000	4	20000
19	95	5	2	3	1	20	2	10	3	1	1	1.05	2	9	0	4	1	80000	4	20000
19	95	5	3	3	0	0	0	0	3	1	1	1.05	2	9	0	4	1	80000	4	20000
20	96	1	1	3	1	20	4	50	4	1	1	1.6	2	8	0	2	1	60000	2	30000
20	96	1	2	3	0	10	1	10	4	1	1	1.6	2	8	0	2	1	60000	2	30000
20	96	1	3	3	0	0	0	0	4	1	1	1.6	2	8	0	2	1	60000	2	30000
20	97	2	1	3	0	20	2	25	4	1	1	1.6	2	8	0	2	1	60000	2	30000
20	97	2	2	3	1	30	3	5	4	1	1	1.6	2	8	0	2	1	60000	2	30000
20	97	2	3	3	0	0	0	0	4	1	1	1.6	2	8	0	2	1	60000	2	30000
20	98	3	1	3	0	10	4	100	4	1	1	1.6	2	8	0	2	1	60000	2	30000
20	98	3	2	3	0	30	1	10	4	1	1	1.6	2	8	0	2	1	60000	2	30000
20	98	3	3	3	1	0	0	0	4	1	1	1.6	2	8	0	2	1	60000	2	30000
20	99	4	1	3	1	20	3	10	4	1	1	1.6	2	8	0	2	1	60000	2	30000
20	99	4	2	3	0	30	2	50	4	1	1	1.6	2	8	0	2	1	60000	2	30000
20	99	4	3	3	0	0	0	0	4	1	1	1.6	2	8	0	2	1	60000	2	30000
20	100	5	1	3	0	20	1	100	4	1	1	1.6	2	8	0	2	1	60000	2	30000
20	100	5	2	3	0	10	2	5	4	1	1	1.6	2	8	0	2	1	60000	2	30000
20	100	5	3	3	1	0	0	0	4	1	1	1.6	2	8	0	2	1	60000	2	30000
21	101	1	1	3	0	10	4	100	2	2	1	2.45	2	7	0	2	1	40000	2	20000
21	101	1	2	3	1	20	3	25	2	2	1	2.45	2	7	0	2	1	40000	2	20000
21	101	1	3	3	0	0	0	0	2	2	1	2.45	2	7	0	2	1	40000	2	20000
21	102	2	1	3	0	10	1	50	2	2	1	2.45	2	7	0	2	1	40000	2	20000
21	102	2	2	3	0	20	2	5	2	2	1	2.45	2	7	0	2	1	40000	2	20000
21	102	2	3	3	1	0	0	0	2	2	1	2.45	2	7	0	2	1	40000	2	20000
21	103	3	1	3	0	30	1	10	2	2	1	2.45	2	7	0	2	1	40000	2	20000
21	103	3	2	3	0	10	2	25	2	2	1	2.45	2	7	0	2	1	40000	2	20000
21	103	3	3	3	1	0	0	0	2	2	1	2.45	2	7	0	2	1	40000	2	20000
21	104	4	1	3	1	20	4	5	2	2	1	2.45	2	7	0	2	1	40000	2	20000
21	104	4	2	3	0	30	3	100	2	2	1	2.45	2	7	0	2	1	40000	2	20000
21	104	4	3	3	0	0	0	0	2	2	1	2.45	2	7	0	2	1	40000	2	20000
21	105	5	1	3	0	20	1	10	2	2	1	2.45	2	7	0	2	1	40000	2	20000
21	105	5	2	3	1	30	4	50	2	2	1	2.45	2	7	0	2	1	40000	2	20000
21	105	5	3	3	0	0	0	0	2	2	1	2.45	2	7	0	2	1	40000	2	20000
22	106	1	1	3	0	20	1	100	1	2	1	1.75	1	9	2	4	5	80000	4	20000
22	106	1	2	3	1	10	3	10	1	2	1	1.75	1	9	2	4	5	80000	4	20000
22	106	1	3	3	0	0	0	0	1	2	1	1.75	1	9	2	4	5	80000	4	20000
22	107	2	1	3	0	30	2	5	1	2	1	1.75	1	9	2	4	5	80000	4	20000
22	107	2	2	3	0	10	1	25	1	2	1	1.75	1	9	2	4	5	80000	4	20000
22	107	2	3	3	1	0	0	0	1	2	1	1.75	1	9	2	4	5	80000	4	20000
22	108	3	1	3	1	20	4	10	1	2	1	1.75	1	9	2	4	5	80000	4	20000
22	108	3	2	3	0	30	3	50	1	2	1	1.75	1	9	2	4	5	80000	4	20000
22	108	3	3	3	0	0	0	0	1	2	1	1.75	1	9	2	4	5	80000	4	20000
22	109	4	1	3	0	30	1	25	1	2	1	1.75	1	9	2	4	5	80000	4	20000
22	109	4	2	3	1	10	3	5	1	2	1	1.75	1	9	2	4	5	80000	4	20000
22	109	4	3	3	0	0	0	0	1	2	1	1.75	1	9	2	4	5	80000	4	20000
22	110	5	1	3	1	20	4	50	1	2	1	1.75	1	9	2	4	5	80000	4	20000
22	110	5	2	3	0	30	1	100	1	2	1	1.75	1	9	2	4	5	80000	4	20000
22	110	5	3	3	0	0	0	0	1	2	1	1.75	1	9	2	4	5	80000	4	20000
24	116	1	1	3	0	10	4	100	2	2	1	1.85	2	9	0	2	1	80000	2	40000
24	116	1	2	3	1	20	3	25	2	2	1	1.85	2	9	0	2	1	80000	2	40000
24	116	1	3	3	0	0	0	0	2	2	1	1.85	2	9	0	2	1	80000	2	40000
24	117	2	1	3	0	10	1	50	2	2	1	1.85	2	9	0	2	1	80000	2	40000
24	117	2	2	3	0	20	2	5	2	2	1	1.85	2	9	0	2	1	80000	2	40000
24	117	2	3	3	1	0	0	0	2	2	1	1.85	2	9	0	2	1	80000	2	40000
24	118	3	1	3	0	30	1	10	2	2	1	1.85	2	9	0	2	1	80000	2	40000
24	118	3	2	3	1	10	2	25	2	2	1	1.85	2	9	0	2	1	80000	2	40000
24	118	3	3	3	0	0	0	0	2	2	1	1.85	2	9	0	2	1	80000	2	40000
24	119	4	1	3	1	20	4	5	2	2	1	1.85	2	9	0	2	1	80000	2	40000
24	119	4	2	3	0	30	3	100	2	2	1	1.85	2	9	0	2	1	80000	2	40000
24	119	4	3	3	0	0	0	0	2	2	1	1.85	2	9	0	2	1	80000	2	40000
24	120	5	1	3	1	20	1	10	2	2	1	1.85	2	9	0	2	1	80000	2	40000
24	120	5	2	3	0	30	4	50	2	2	1	1.85	2	9	0	2	1	80000	2	40000
24	120	5	3	3	0	0	0	0	2	2	1	1.85	2	9	0	2	1	80000	2	40000
25	121	1	1	3	1	20	1	100	3	1	1	1.85	2	10	0	2	1	100000	2	50000
25	121	1	2	3	0	10	3	10	3	1	1	1.85	2	10	0	2	1	100000	2	50000
25	121	1	3	3	0	0	0	0	3	1	1	1.85	2	10	0	2	1	100000	2	50000
25	122	2	1	3	0	30	2	5	3	1	1	1.85	2	10	0	2	1	100000	2	50000
25	122	2	2	3	1	10	1	25	3	1	1	1.85	2	10	0	2	1	100000	2	50000
25	122	2	3	3	0	0	0	0	3	1	1	1.85	2	10	0	2	1	100000	2	50000
25	123	3	1	3	0	20	4	10	3	1	1	1.85	2	10	0	2	1	100000	2	50000
25	123	3	2	3	1	30	3	50	3	1	1	1.85	2	10	0	2	1	100000	2	50000
25	123	3	3	3	0	0	0	0	3	1	1	1.85	2	10	0	2	1	100000	2	50000
25	124	4	1	3	0	30	1	25	3	1	1	1.85	2	10	0	2	1	100000	2	50000
25	124	4	2	3	1	10	3	5	3	1	1	1.85	2	10	0	2	1	100000	2	50000
25	124	4	3	3	0	0	0	0	3	1	1	1.85	2	10	0	2	1	100000	2	50000
25	125	5	1	3	1	20	4	50	3	1	1	1.85	2	10	0	2	1	100000	2	50000
25	125	5	2	3	0	30	1	100	3	1	1	1.85	2	10	0	2	1	100000	2	50000
25	125	5	3	3	0	0	0	0	3	1	1	1.85	2	10	0	2	1	100000	2	50000
26	126	1	1	3	0	10	3	25	1	1	2	3.1	NA	NA	NA	NA	1	NA	NA	NA
26	126	1	2	3	1	30	4	10	1	1	2	3.1	NA	NA	NA	NA	1	NA	NA	NA
26	126	1	3	3	0	0	0	0	1	1	2	3.1	NA	NA	NA	NA	1	NA	NA	NA
26	127	2	1	3	0	20	1	5	1	1	2	3.1	NA	NA	NA	NA	1	NA	NA	NA
26	127	2	2	3	0	30	2	100	1	1	2	3.1	NA	NA	NA	NA	1	NA	NA	NA
26	127	2	3	3	1	0	0	0	1	1	2	3.1	NA	NA	NA	NA	1	NA	NA	NA
26	128	3	1	3	0	10	3	50	1	1	2	3.1	NA	NA	NA	NA	1	NA	NA	NA
26	128	3	2	3	1	30	4	25	1	1	2	3.1	NA	NA	NA	NA	1	NA	NA	NA
26	128	3	3	3	0	0	0	0	1	1	2	3.1	NA	NA	NA	NA	1	NA	NA	NA
26	129	4	1	3	1	20	4	5	1	1	2	3.1	NA	NA	NA	NA	1	NA	NA	NA
26	129	4	2	3	0	10	4	50	1	1	2	3.1	NA	NA	NA	NA	1	NA	NA	NA
26	129	4	3	3	0	0	0	0	1	1	2	3.1	NA	NA	NA	NA	1	NA	NA	NA
26	130	5	1	3	0	30	3	100	1	1	2	3.1	NA	NA	NA	NA	1	NA	NA	NA
26	130	5	2	3	1	20	2	10	1	1	2	3.1	NA	NA	NA	NA	1	NA	NA	NA
26	130	5	3	3	0	0	0	0	1	1	2	3.1	NA	NA	NA	NA	1	NA	NA	NA
27	131	1	1	3	0	20	4	50	1	1	1	2.55	1	8	2	4	1	60000	4	15000
27	131	1	2	3	1	10	1	10	1	1	1	2.55	1	8	2	4	1	60000	4	15000
27	131	1	3	3	0	0	0	0	1	1	1	2.55	1	8	2	4	1	60000	4	15000
27	132	2	1	3	0	20	2	25	1	1	1	2.55	1	8	2	4	1	60000	4	15000
27	132	2	2	3	1	30	3	5	1	1	1	2.55	1	8	2	4	1	60000	4	15000
27	132	2	3	3	0	0	0	0	1	1	1	2.55	1	8	2	4	1	60000	4	15000
27	133	3	1	3	0	10	4	100	1	1	1	2.55	1	8	2	4	1	60000	4	15000
27	133	3	2	3	0	30	1	10	1	1	1	2.55	1	8	2	4	1	60000	4	15000
27	133	3	3	3	1	0	0	0	1	1	1	2.55	1	8	2	4	1	60000	4	15000
27	134	4	1	3	1	20	3	10	1	1	1	2.55	1	8	2	4	1	60000	4	15000
27	134	4	2	3	0	30	2	50	1	1	1	2.55	1	8	2	4	1	60000	4	15000
27	134	4	3	3	0	0	0	0	1	1	1	2.55	1	8	2	4	1	60000	4	15000
27	135	5	1	3	0	20	1	100	1	1	1	2.55	1	8	2	4	1	60000	4	15000
27	135	5	2	3	1	10	2	5	1	1	1	2.55	1	8	2	4	1	60000	4	15000
27	135	5	3	3	0	0	0	0	1	1	1	2.55	1	8	2	4	1	60000	4	15000
28	136	1	1	3	0	10	2	10	1	1	1	2.25	2	NA	1	4	3	NA	4	NA
28	136	1	2	3	0	20	3	25	1	1	1	2.25	2	NA	1	4	3	NA	4	NA
28	136	1	3	3	1	0	0	0	1	1	1	2.25	2	NA	1	4	3	NA	4	NA
28	137	2	1	3	0	30	1	50	1	1	1	2.25	2	NA	1	4	3	NA	4	NA
28	137	2	2	3	1	10	4	5	1	1	1	2.25	2	NA	1	4	3	NA	4	NA
28	137	2	3	3	0	0	0	0	1	1	1	2.25	2	NA	1	4	3	NA	4	NA
28	138	3	1	3	1	10	2	100	1	1	1	2.25	2	NA	1	4	3	NA	4	NA
28	138	3	2	3	0	30	1	5	1	1	1	2.25	2	NA	1	4	3	NA	4	NA
28	138	3	3	3	0	0	0	0	1	1	1	2.25	2	NA	1	4	3	NA	4	NA
28	139	4	1	3	0	20	3	100	1	1	1	2.25	2	NA	1	4	3	NA	4	NA
28	139	4	2	3	1	10	4	25	1	1	1	2.25	2	NA	1	4	3	NA	4	NA
28	139	4	3	3	0	0	0	0	1	1	1	2.25	2	NA	1	4	3	NA	4	NA
28	140	5	1	3	0	30	4	10	1	1	1	2.25	2	NA	1	4	3	NA	4	NA
28	140	5	2	3	1	20	2	50	1	1	1	2.25	2	NA	1	4	3	NA	4	NA
28	140	5	3	3	0	0	0	0	1	1	1	2.25	2	NA	1	4	3	NA	4	NA
29	141	1	1	3	1	20	1	100	2	1	1	1.25	1	7	1	3	1	40000	3	13333.33333
29	141	1	2	3	0	10	3	10	2	1	1	1.25	1	7	1	3	1	40000	3	13333.33333
29	141	1	3	3	0	0	0	0	2	1	1	1.25	1	7	1	3	1	40000	3	13333.33333
29	142	2	1	3	0	30	2	5	2	1	1	1.25	1	7	1	3	1	40000	3	13333.33333
29	142	2	2	3	1	10	1	25	2	1	1	1.25	1	7	1	3	1	40000	3	13333.33333
29	142	2	3	3	0	0	0	0	2	1	1	1.25	1	7	1	3	1	40000	3	13333.33333
29	143	3	1	3	0	20	4	10	2	1	1	1.25	1	7	1	3	1	40000	3	13333.33333
29	143	3	2	3	1	30	3	50	2	1	1	1.25	1	7	1	3	1	40000	3	13333.33333
29	143	3	3	3	0	0	0	0	2	1	1	1.25	1	7	1	3	1	40000	3	13333.33333
29	144	4	1	3	1	30	1	25	2	1	1	1.25	1	7	1	3	1	40000	3	13333.33333
29	144	4	2	3	0	10	3	5	2	1	1	1.25	1	7	1	3	1	40000	3	13333.33333
29	144	4	3	3	0	0	0	0	2	1	1	1.25	1	7	1	3	1	40000	3	13333.33333
29	145	5	1	3	0	20	4	50	2	1	1	1.25	1	7	1	3	1	40000	3	13333.33333
29	145	5	2	3	1	30	1	100	2	1	1	1.25	1	7	1	3	1	40000	3	13333.33333
29	145	5	3	3	0	0	0	0	2	1	1	1.25	1	7	1	3	1	40000	3	13333.33333
30	146	1	1	3	0	10	4	100	1	1	1	1.3	2	7	2	4	1	40000	4	10000
30	146	1	2	3	1	20	3	25	1	1	1	1.3	2	7	2	4	1	40000	4	10000
30	146	1	3	3	0	0	0	0	1	1	1	1.3	2	7	2	4	1	40000	4	10000
30	147	2	1	3	0	10	1	50	1	1	1	1.3	2	7	2	4	1	40000	4	10000
30	147	2	2	3	0	20	2	5	1	1	1	1.3	2	7	2	4	1	40000	4	10000
30	147	2	3	3	1	0	0	0	1	1	1	1.3	2	7	2	4	1	40000	4	10000
30	148	3	1	3	0	30	1	10	1	1	1	1.3	2	7	2	4	1	40000	4	10000
30	148	3	2	3	0	10	2	25	1	1	1	1.3	2	7	2	4	1	40000	4	10000
30	148	3	3	3	1	0	0	0	1	1	1	1.3	2	7	2	4	1	40000	4	10000
30	149	4	1	3	0	20	4	5	1	1	1	1.3	2	7	2	4	1	40000	4	10000
30	149	4	2	3	1	30	3	100	1	1	1	1.3	2	7	2	4	1	40000	4	10000
30	149	4	3	3	0	0	0	0	1	1	1	1.3	2	7	2	4	1	40000	4	10000
30	150	5	1	3	0	20	1	10	1	1	1	1.3	2	7	2	4	1	40000	4	10000
30	150	5	2	3	1	30	4	50	1	1	1	1.3	2	7	2	4	1	40000	4	10000
30	150	5	3	3	0	0	0	0	1	1	1	1.3	2	7	2	4	1	40000	4	10000
31	151	1	1	3	0	20	1	100	1	1	1	1.3	2	6	0	2	1	25000	2	12500
31	151	1	2	3	1	10	3	10	1	1	1	1.3	2	6	0	2	1	25000	2	12500
31	151	1	3	3	0	0	0	0	1	1	1	1.3	2	6	0	2	1	25000	2	12500
31	152	2	1	3	1	30	2	5	1	1	1	1.3	2	6	0	2	1	25000	2	12500
31	152	2	2	3	0	10	1	25	1	1	1	1.3	2	6	0	2	1	25000	2	12500
31	152	2	3	3	0	0	0	0	1	1	1	1.3	2	6	0	2	1	25000	2	12500
31	153	3	1	3	0	20	4	10	1	1	1	1.3	2	6	0	2	1	25000	2	12500
31	153	3	2	3	1	30	3	50	1	1	1	1.3	2	6	0	2	1	25000	2	12500
31	153	3	3	3	0	0	0	0	1	1	1	1.3	2	6	0	2	1	25000	2	12500
31	154	4	1	3	0	30	1	25	1	1	1	1.3	2	6	0	2	1	25000	2	12500
31	154	4	2	3	1	10	3	5	1	1	1	1.3	2	6	0	2	1	25000	2	12500
31	154	4	3	3	0	0	0	0	1	1	1	1.3	2	6	0	2	1	25000	2	12500
31	155	5	1	3	1	20	4	50	1	1	1	1.3	2	6	0	2	1	25000	2	12500
31	155	5	2	3	0	30	1	100	1	1	1	1.3	2	6	0	2	1	25000	2	12500
31	155	5	3	3	0	0	0	0	1	1	1	1.3	2	6	0	2	1	25000	2	12500
34	166	1	1	3	0	10	4	100	2	1	2	2.25	2	4	0	1	3	12500	1	12500
34	166	1	2	3	1	20	3	25	2	1	2	2.25	2	4	0	1	3	12500	1	12500
34	166	1	3	3	0	0	0	0	2	1	2	2.25	2	4	0	1	3	12500	1	12500
34	167	2	1	3	0	10	1	50	2	1	2	2.25	2	4	0	1	3	12500	1	12500
34	167	2	2	3	1	20	2	5	2	1	2	2.25	2	4	0	1	3	12500	1	12500
34	167	2	3	3	0	0	0	0	2	1	2	2.25	2	4	0	1	3	12500	1	12500
34	168	3	1	3	0	30	1	10	2	1	2	2.25	2	4	0	1	3	12500	1	12500
34	168	3	2	3	1	10	2	25	2	1	2	2.25	2	4	0	1	3	12500	1	12500
34	168	3	3	3	0	0	0	0	2	1	2	2.25	2	4	0	1	3	12500	1	12500
34	169	4	1	3	1	20	4	5	2	1	2	2.25	2	4	0	1	3	12500	1	12500
34	169	4	2	3	0	30	3	100	2	1	2	2.25	2	4	0	1	3	12500	1	12500
34	169	4	3	3	0	0	0	0	2	1	2	2.25	2	4	0	1	3	12500	1	12500
34	170	5	1	3	0	20	1	10	2	1	2	2.25	2	4	0	1	3	12500	1	12500
34	170	5	2	3	1	30	4	50	2	1	2	2.25	2	4	0	1	3	12500	1	12500
34	170	5	3	3	0	0	0	0	2	1	2	2.25	2	4	0	1	3	12500	1	12500
36	176	1	1	3	0	10	4	100	2	1	1	1.4	1	7	0	1	1	40000	1	40000
36	176	1	2	3	1	20	3	25	2	1	1	1.4	1	7	0	1	1	40000	1	40000
36	176	1	3	3	0	0	0	0	2	1	1	1.4	1	7	0	1	1	40000	1	40000
36	177	2	1	3	0	10	1	50	2	1	1	1.4	1	7	0	1	1	40000	1	40000
36	177	2	2	3	1	20	2	5	2	1	1	1.4	1	7	0	1	1	40000	1	40000
36	177	2	3	3	0	0	0	0	2	1	1	1.4	1	7	0	1	1	40000	1	40000
36	178	3	1	3	0	30	1	10	2	1	1	1.4	1	7	0	1	1	40000	1	40000
36	178	3	2	3	1	10	2	25	2	1	1	1.4	1	7	0	1	1	40000	1	40000
36	178	3	3	3	0	0	0	0	2	1	1	1.4	1	7	0	1	1	40000	1	40000
36	179	4	1	3	1	20	4	5	2	1	1	1.4	1	7	0	1	1	40000	1	40000
36	179	4	2	3	0	30	3	100	2	1	1	1.4	1	7	0	1	1	40000	1	40000
36	179	4	3	3	0	0	0	0	2	1	1	1.4	1	7	0	1	1	40000	1	40000
36	180	5	1	3	1	20	1	10	2	1	1	1.4	1	7	0	1	1	40000	1	40000
36	180	5	2	3	0	30	4	50	2	1	1	1.4	1	7	0	1	1	40000	1	40000
36	180	5	3	3	0	0	0	0	2	1	1	1.4	1	7	0	1	1	40000	1	40000
37	181	1	1	3	0	10	2	10	1	2	1	2.05	1	6	2	4	1	25000	4	6250
37	181	1	2	3	1	20	3	25	1	2	1	2.05	1	6	2	4	1	25000	4	6250
37	181	1	3	3	0	0	0	0	1	2	1	2.05	1	6	2	4	1	25000	4	6250
37	182	2	1	3	0	30	1	50	1	2	1	2.05	1	6	2	4	1	25000	4	6250
37	182	2	2	3	1	10	4	5	1	2	1	2.05	1	6	2	4	1	25000	4	6250
37	182	2	3	3	0	0	0	0	1	2	1	2.05	1	6	2	4	1	25000	4	6250
37	183	3	1	3	0	10	2	100	1	2	1	2.05	1	6	2	4	1	25000	4	6250
37	183	3	2	3	0	30	1	5	1	2	1	2.05	1	6	2	4	1	25000	4	6250
37	183	3	3	3	1	0	0	0	1	2	1	2.05	1	6	2	4	1	25000	4	6250
37	184	4	1	3	0	20	3	100	1	2	1	2.05	1	6	2	4	1	25000	4	6250
37	184	4	2	3	1	10	4	25	1	2	1	2.05	1	6	2	4	1	25000	4	6250
37	184	4	3	3	0	0	0	0	1	2	1	2.05	1	6	2	4	1	25000	4	6250
37	185	5	1	3	1	30	4	10	1	2	1	2.05	1	6	2	4	1	25000	4	6250
37	185	5	2	3	0	20	2	50	1	2	1	2.05	1	6	2	4	1	25000	4	6250
37	185	5	3	3	0	0	0	0	1	2	1	2.05	1	6	2	4	1	25000	4	6250
38	186	1	1	3	0	10	3	25	1	2	2	2.6	1	6	4	6	1	25000	6	4166.666667
38	186	1	2	3	1	30	4	10	1	2	2	2.6	1	6	4	6	1	25000	6	4166.666667
38	186	1	3	3	0	0	0	0	1	2	2	2.6	1	6	4	6	1	25000	6	4166.666667
38	187	2	1	3	0	20	1	5	1	2	2	2.6	1	6	4	6	1	25000	6	4166.666667
38	187	2	2	3	0	30	2	100	1	2	2	2.6	1	6	4	6	1	25000	6	4166.666667
38	187	2	3	3	1	0	0	0	1	2	2	2.6	1	6	4	6	1	25000	6	4166.666667
38	188	3	1	3	0	10	3	50	1	2	2	2.6	1	6	4	6	1	25000	6	4166.666667
38	188	3	2	3	0	30	4	25	1	2	2	2.6	1	6	4	6	1	25000	6	4166.666667
38	188	3	3	3	1	0	0	0	1	2	2	2.6	1	6	4	6	1	25000	6	4166.666667
38	189	4	1	3	1	20	4	5	1	2	2	2.6	1	6	4	6	1	25000	6	4166.666667
38	189	4	2	3	0	10	4	50	1	2	2	2.6	1	6	4	6	1	25000	6	4166.666667
38	189	4	3	3	0	0	0	0	1	2	2	2.6	1	6	4	6	1	25000	6	4166.666667
38	190	5	1	3	0	30	3	100	1	2	2	2.6	1	6	4	6	1	25000	6	4166.666667
38	190	5	2	3	1	20	2	10	1	2	2	2.6	1	6	4	6	1	25000	6	4166.666667
38	190	5	3	3	0	0	0	0	1	2	2	2.6	1	6	4	6	1	25000	6	4166.666667
39	191	1	1	3	1	10	3	25	2	2	2	1.4	2	6	0	2	1	25000	2	12500
39	191	1	2	3	0	30	4	10	2	2	2	1.4	2	6	0	2	1	25000	2	12500
39	191	1	3	3	0	0	0	0	2	2	2	1.4	2	6	0	2	1	25000	2	12500
39	192	2	1	3	0	20	1	5	2	2	2	1.4	2	6	0	2	1	25000	2	12500
39	192	2	2	3	1	30	2	100	2	2	2	1.4	2	6	0	2	1	25000	2	12500
39	192	2	3	3	0	0	0	0	2	2	2	1.4	2	6	0	2	1	25000	2	12500
39	193	3	1	3	0	10	3	50	2	2	2	1.4	2	6	0	2	1	25000	2	12500
39	193	3	2	3	1	30	4	25	2	2	2	1.4	2	6	0	2	1	25000	2	12500
39	193	3	3	3	0	0	0	0	2	2	2	1.4	2	6	0	2	1	25000	2	12500
39	194	4	1	3	0	20	4	5	2	2	2	1.4	2	6	0	2	1	25000	2	12500
39	194	4	2	3	1	10	4	50	2	2	2	1.4	2	6	0	2	1	25000	2	12500
39	194	4	3	3	0	0	0	0	2	2	2	1.4	2	6	0	2	1	25000	2	12500
39	195	5	1	3	1	30	3	100	2	2	2	1.4	2	6	0	2	1	25000	2	12500
39	195	5	2	3	0	20	2	10	2	2	2	1.4	2	6	0	2	1	25000	2	12500
39	195	5	3	3	0	0	0	0	2	2	2	1.4	2	6	0	2	1	25000	2	12500
40	196	1	1	3	1	10	4	100	3	2	1	2.45	1	6	1	2	1	25000	2	12500
40	196	1	2	3	0	20	3	25	3	2	1	2.45	1	6	1	2	1	25000	2	12500
40	196	1	3	3	0	0	0	0	3	2	1	2.45	1	6	1	2	1	25000	2	12500
40	197	2	1	3	1	10	1	50	3	2	1	2.45	1	6	1	2	1	25000	2	12500
40	197	2	2	3	0	20	2	5	3	2	1	2.45	1	6	1	2	1	25000	2	12500
40	197	2	3	3	0	0	0	0	3	2	1	2.45	1	6	1	2	1	25000	2	12500
40	198	3	1	3	1	30	1	10	3	2	1	2.45	1	6	1	2	1	25000	2	12500
40	198	3	2	3	0	10	2	25	3	2	1	2.45	1	6	1	2	1	25000	2	12500
40	198	3	3	3	0	0	0	0	3	2	1	2.45	1	6	1	2	1	25000	2	12500
40	199	4	1	3	1	20	4	5	3	2	1	2.45	1	6	1	2	1	25000	2	12500
40	199	4	2	3	0	30	3	100	3	2	1	2.45	1	6	1	2	1	25000	2	12500
40	199	4	3	3	0	0	0	0	3	2	1	2.45	1	6	1	2	1	25000	2	12500
40	200	5	1	3	1	20	1	10	3	2	1	2.45	1	6	1	2	1	25000	2	12500
40	200	5	2	3	0	30	4	50	3	2	1	2.45	1	6	1	2	1	25000	2	12500
40	200	5	3	3	0	0	0	0	3	2	1	2.45	1	6	1	2	1	25000	2	12500
41	201	1	1	3	0	10	2	10	1	1	1	1.3	1	5	2	4	2	17500	4	4375
41	201	1	2	3	1	20	3	25	1	1	1	1.3	1	5	2	4	2	17500	4	4375
41	201	1	3	3	0	0	0	0	1	1	1	1.3	1	5	2	4	2	17500	4	4375
41	202	2	1	3	0	30	1	50	1	1	1	1.3	1	5	2	4	2	17500	4	4375
41	202	2	2	3	1	10	4	5	1	1	1	1.3	1	5	2	4	2	17500	4	4375
41	202	2	3	3	0	0	0	0	1	1	1	1.3	1	5	2	4	2	17500	4	4375
41	203	3	1	3	0	10	2	100	1	1	1	1.3	1	5	2	4	2	17500	4	4375
41	203	3	2	3	1	30	1	5	1	1	1	1.3	1	5	2	4	2	17500	4	4375
41	203	3	3	3	0	0	0	0	1	1	1	1.3	1	5	2	4	2	17500	4	4375
41	204	4	1	3	0	20	3	100	1	1	1	1.3	1	5	2	4	2	17500	4	4375
41	204	4	2	3	1	10	4	25	1	1	1	1.3	1	5	2	4	2	17500	4	4375
41	204	4	3	3	0	0	0	0	1	1	1	1.3	1	5	2	4	2	17500	4	4375
41	205	5	1	3	1	30	4	10	1	1	1	1.3	1	5	2	4	2	17500	4	4375
41	205	5	2	3	0	20	2	50	1	1	1	1.3	1	5	2	4	2	17500	4	4375
41	205	5	3	3	0	0	0	0	1	1	1	1.3	1	5	2	4	2	17500	4	4375
42	206	1	1	3	1	10	3	25	1	1	1	1.3	2	5	2	4	1	17500	4	4375
42	206	1	2	3	0	30	4	10	1	1	1	1.3	2	5	2	4	1	17500	4	4375
42	206	1	3	3	0	0	0	0	1	1	1	1.3	2	5	2	4	1	17500	4	4375
42	207	2	1	3	1	20	1	5	1	1	1	1.3	2	5	2	4	1	17500	4	4375
42	207	2	2	3	0	30	2	100	1	1	1	1.3	2	5	2	4	1	17500	4	4375
42	207	2	3	3	0	0	0	0	1	1	1	1.3	2	5	2	4	1	17500	4	4375
42	208	3	1	3	0	10	3	50	1	1	1	1.3	2	5	2	4	1	17500	4	4375
42	208	3	2	3	1	30	4	25	1	1	1	1.3	2	5	2	4	1	17500	4	4375
42	208	3	3	3	0	0	0	0	1	1	1	1.3	2	5	2	4	1	17500	4	4375
42	209	4	1	3	0	20	4	5	1	1	1	1.3	2	5	2	4	1	17500	4	4375
42	209	4	2	3	1	10	4	50	1	1	1	1.3	2	5	2	4	1	17500	4	4375
42	209	4	3	3	0	0	0	0	1	1	1	1.3	2	5	2	4	1	17500	4	4375
42	210	5	1	3	0	30	3	100	1	1	1	1.3	2	5	2	4	1	17500	4	4375
42	210	5	2	3	1	20	2	10	1	1	1	1.3	2	5	2	4	1	17500	4	4375
42	210	5	3	3	0	0	0	0	1	1	1	1.3	2	5	2	4	1	17500	4	4375
43	211	1	1	3	0	20	1	100	1	1	2	3.5	2	5	0	1	5	17500	1	17500
43	211	1	2	3	0	10	3	10	1	1	2	3.5	2	5	0	1	5	17500	1	17500
43	211	1	3	3	1	0	0	0	1	1	2	3.5	2	5	0	1	5	17500	1	17500
43	212	2	1	3	0	30	2	5	1	1	2	3.5	2	5	0	1	5	17500	1	17500
43	212	2	2	3	0	10	1	25	1	1	2	3.5	2	5	0	1	5	17500	1	17500
43	212	2	3	3	1	0	0	0	1	1	2	3.5	2	5	0	1	5	17500	1	17500
43	213	3	1	3	1	20	4	10	1	1	2	3.5	2	5	0	1	5	17500	1	17500
43	213	3	2	3	0	30	3	50	1	1	2	3.5	2	5	0	1	5	17500	1	17500
43	213	3	3	3	0	0	0	0	1	1	2	3.5	2	5	0	1	5	17500	1	17500
43	214	4	1	3	0	30	1	25	1	1	2	3.5	2	5	0	1	5	17500	1	17500
43	214	4	2	3	0	10	3	5	1	1	2	3.5	2	5	0	1	5	17500	1	17500
43	214	4	3	3	1	0	0	0	1	1	2	3.5	2	5	0	1	5	17500	1	17500
43	215	5	1	3	0	20	4	50	1	1	2	3.5	2	5	0	1	5	17500	1	17500
43	215	5	2	3	0	30	1	100	1	1	2	3.5	2	5	0	1	5	17500	1	17500
43	215	5	3	3	1	0	0	0	1	1	2	3.5	2	5	0	1	5	17500	1	17500
45	221	1	1	3	0	20	4	50	1	1	2	2.25	2	5	0	2	4	17500	2	8750
45	221	1	2	3	1	10	1	10	1	1	2	2.25	2	5	0	2	4	17500	2	8750
45	221	1	3	3	0	0	0	0	1	1	2	2.25	2	5	0	2	4	17500	2	8750
45	222	2	1	3	0	20	2	25	1	1	2	2.25	2	5	0	2	4	17500	2	8750
45	222	2	2	3	1	30	3	5	1	1	2	2.25	2	5	0	2	4	17500	2	8750
45	222	2	3	3	0	0	0	0	1	1	2	2.25	2	5	0	2	4	17500	2	8750
45	223	3	1	3	0	10	4	100	1	1	2	2.25	2	5	0	2	4	17500	2	8750
45	223	3	2	3	0	30	1	10	1	1	2	2.25	2	5	0	2	4	17500	2	8750
45	223	3	3	3	1	0	0	0	1	1	2	2.25	2	5	0	2	4	17500	2	8750
45	224	4	1	3	1	20	3	10	1	1	2	2.25	2	5	0	2	4	17500	2	8750
45	224	4	2	3	0	30	2	50	1	1	2	2.25	2	5	0	2	4	17500	2	8750
45	224	4	3	3	0	0	0	0	1	1	2	2.25	2	5	0	2	4	17500	2	8750
45	225	5	1	3	0	20	1	100	1	1	2	2.25	2	5	0	2	4	17500	2	8750
45	225	5	2	3	1	10	2	5	1	1	2	2.25	2	5	0	2	4	17500	2	8750
45	225	5	3	3	0	0	0	0	1	1	2	2.25	2	5	0	2	4	17500	2	8750
47	231	1	1	3	0	10	4	100	2	1	2	2.05	1	6	0	2	1	25000	2	12500
47	231	1	2	3	0	20	3	25	2	1	2	2.05	1	6	0	2	1	25000	2	12500
47	231	1	3	3	1	0	0	0	2	1	2	2.05	1	6	0	2	1	25000	2	12500
47	232	2	1	3	0	10	1	50	2	1	2	2.05	1	6	0	2	1	25000	2	12500
47	232	2	2	3	0	20	2	5	2	1	2	2.05	1	6	0	2	1	25000	2	12500
47	232	2	3	3	1	0	0	0	2	1	2	2.05	1	6	0	2	1	25000	2	12500
47	233	3	1	3	1	30	1	10	2	1	2	2.05	1	6	0	2	1	25000	2	12500
47	233	3	2	3	0	10	2	25	2	1	2	2.05	1	6	0	2	1	25000	2	12500
47	233	3	3	3	0	0	0	0	2	1	2	2.05	1	6	0	2	1	25000	2	12500
47	234	4	1	3	0	20	4	5	2	1	2	2.05	1	6	0	2	1	25000	2	12500
47	234	4	2	3	0	30	3	100	2	1	2	2.05	1	6	0	2	1	25000	2	12500
47	234	4	3	3	1	0	0	0	2	1	2	2.05	1	6	0	2	1	25000	2	12500
47	235	5	1	3	0	20	1	10	2	1	2	2.05	1	6	0	2	1	25000	2	12500
47	235	5	2	3	0	30	4	50	2	1	2	2.05	1	6	0	2	1	25000	2	12500
47	235	5	3	3	1	0	0	0	2	1	2	2.05	1	6	0	2	1	25000	2	12500
49	241	1	1	3	0	20	4	50	2	1	1	1.6	1	10	2	4	1	100000	4	25000
49	241	1	2	3	1	10	1	10	2	1	1	1.6	1	10	2	4	1	100000	4	25000
49	241	1	3	3	0	0	0	0	2	1	1	1.6	1	10	2	4	1	100000	4	25000
49	242	2	1	3	0	20	2	25	2	1	1	1.6	1	10	2	4	1	100000	4	25000
49	242	2	2	3	1	30	3	5	2	1	1	1.6	1	10	2	4	1	100000	4	25000
49	242	2	3	3	0	0	0	0	2	1	1	1.6	1	10	2	4	1	100000	4	25000
49	243	3	1	3	0	10	4	100	2	1	1	1.6	1	10	2	4	1	100000	4	25000
49	243	3	2	3	1	30	1	10	2	1	1	1.6	1	10	2	4	1	100000	4	25000
49	243	3	3	3	0	0	0	0	2	1	1	1.6	1	10	2	4	1	100000	4	25000
49	244	4	1	3	1	20	3	10	2	1	1	1.6	1	10	2	4	1	100000	4	25000
49	244	4	2	3	0	30	2	50	2	1	1	1.6	1	10	2	4	1	100000	4	25000
49	244	4	3	3	0	0	0	0	2	1	1	1.6	1	10	2	4	1	100000	4	25000
49	245	5	1	3	1	20	1	100	2	1	1	1.6	1	10	2	4	1	100000	4	25000
49	245	5	2	3	0	10	2	5	2	1	1	1.6	1	10	2	4	1	100000	4	25000
49	245	5	3	3	0	0	0	0	2	1	1	1.6	1	10	2	4	1	100000	4	25000
50	246	1	1	3	0	10	3	25	1	1	2	1.25	1	7	0	3	1	40000	3	13333.33333
50	246	1	2	3	1	30	4	10	1	1	2	1.25	1	7	0	3	1	40000	3	13333.33333
50	246	1	3	3	0	0	0	0	1	1	2	1.25	1	7	0	3	1	40000	3	13333.33333
50	247	2	1	3	0	20	1	5	1	1	2	1.25	2	7	0	3	1	40000	3	13333.33333
50	247	2	2	3	0	30	2	100	1	1	2	1.25	2	7	0	3	1	40000	3	13333.33333
50	247	2	3	3	1	0	0	0	1	1	2	1.25	2	7	0	3	1	40000	3	13333.33333
50	248	3	1	3	0	10	3	50	1	1	2	1.25	2	7	0	3	1	40000	3	13333.33333
50	248	3	2	3	1	30	4	25	1	1	2	1.25	2	7	0	3	1	40000	3	13333.33333
50	248	3	3	3	0	0	0	0	1	1	2	1.25	2	7	0	3	1	40000	3	13333.33333
50	249	4	1	3	0	20	4	5	1	1	2	1.25	2	7	0	3	1	40000	3	13333.33333
50	249	4	2	3	0	10	4	50	1	1	2	1.25	2	7	0	3	1	40000	3	13333.33333
50	249	4	3	3	1	0	0	0	1	1	2	1.25	2	7	0	3	1	40000	3	13333.33333
50	250	5	1	3	0	30	3	100	1	1	2	1.25	2	7	0	3	1	40000	3	13333.33333
50	250	5	2	3	0	20	2	10	1	1	2	1.25	2	7	0	3	1	40000	3	13333.33333
50	250	5	3	3	1	0	0	0	1	1	2	1.25	2	7	0	3	1	40000	3	13333.33333
51	251	1	1	3	0	20	4	50	3	1	1	1.65	2	6	1	2	1	25000	2	12500
51	251	1	2	3	1	10	1	10	3	1	1	1.65	2	6	1	2	1	25000	2	12500
51	251	1	3	3	0	0	0	0	3	1	1	1.65	2	6	1	2	1	25000	2	12500
51	252	2	1	3	0	20	2	25	3	1	1	1.65	1	6	1	2	1	25000	2	12500
51	252	2	2	3	1	30	3	5	3	1	1	1.65	1	6	1	2	1	25000	2	12500
51	252	2	3	3	0	0	0	0	3	1	1	1.65	1	6	1	2	1	25000	2	12500
51	253	3	1	3	0	10	4	100	3	1	1	1.65	1	6	1	2	1	25000	2	12500
51	253	3	2	3	0	30	1	10	3	1	1	1.65	1	6	1	2	1	25000	2	12500
51	253	3	3	3	1	0	0	0	3	1	1	1.65	1	6	1	2	1	25000	2	12500
51	254	4	1	3	1	20	3	10	3	1	1	1.65	1	6	1	2	1	25000	2	12500
51	254	4	2	3	0	30	2	50	3	1	1	1.65	1	6	1	2	1	25000	2	12500
51	254	4	3	3	0	0	0	0	3	1	1	1.65	1	6	1	2	1	25000	2	12500
51	255	5	1	3	0	20	1	100	3	1	1	1.65	1	6	1	2	1	25000	2	12500
51	255	5	2	3	1	10	2	5	3	1	1	1.65	1	6	1	2	1	25000	2	12500
51	255	5	3	3	0	0	0	0	3	1	1	1.65	1	6	1	2	1	25000	2	12500
52	256	1	1	3	0	10	2	10	2	1	1	1.2	1	8	3	5	1	60000	5	12000
52	256	1	2	3	1	20	3	25	2	1	1	1.2	1	8	3	5	1	60000	5	12000
52	256	1	3	3	0	0	0	0	2	1	1	1.2	1	8	3	5	1	60000	5	12000
52	257	2	1	3	0	30	1	50	2	1	1	1.2	1	8	3	5	1	60000	5	12000
52	257	2	2	3	1	10	4	5	2	1	1	1.2	1	8	3	5	1	60000	5	12000
52	257	2	3	3	0	0	0	0	2	1	1	1.2	1	8	3	5	1	60000	5	12000
52	258	3	1	3	0	10	2	100	2	1	1	1.2	1	8	3	5	1	60000	5	12000
52	258	3	2	3	1	30	1	5	2	1	1	1.2	1	8	3	5	1	60000	5	12000
52	258	3	3	3	0	0	0	0	2	1	1	1.2	1	8	3	5	1	60000	5	12000
52	259	4	1	3	1	20	3	100	2	1	1	1.2	1	8	3	5	1	60000	5	12000
52	259	4	2	3	0	10	4	25	2	1	1	1.2	1	8	3	5	1	60000	5	12000
52	259	4	3	3	0	0	0	0	2	1	1	1.2	1	8	3	5	1	60000	5	12000
52	260	5	1	3	0	30	4	10	2	1	1	1.2	1	8	3	5	1	60000	5	12000
52	260	5	2	3	1	20	2	50	2	1	1	1.2	1	8	3	5	1	60000	5	12000
52	260	5	3	3	0	0	0	0	2	1	1	1.2	1	8	3	5	1	60000	5	12000
53	261	1	1	3	0	20	1	100	2	2	2	1	1	6	0	3	1	25000	3	8333.333333
53	261	1	2	3	1	10	3	10	2	2	2	1	1	6	0	3	1	25000	3	8333.333333
53	261	1	3	3	0	0	0	0	2	2	2	1	1	6	0	3	1	25000	3	8333.333333
53	262	2	1	3	1	30	2	5	2	2	2	1	1	6	0	3	1	25000	3	8333.333333
53	262	2	2	3	0	10	1	25	2	2	2	1	1	6	0	3	1	25000	3	8333.333333
53	262	2	3	3	0	0	0	0	2	2	2	1	1	6	0	3	1	25000	3	8333.333333
53	263	3	1	3	1	20	4	10	2	2	2	1	1	6	0	3	1	25000	3	8333.333333
53	263	3	2	3	0	30	3	50	2	2	2	1	1	6	0	3	1	25000	3	8333.333333
53	263	3	3	3	0	0	0	0	2	2	2	1	1	6	0	3	1	25000	3	8333.333333
53	264	4	1	3	1	30	1	25	2	2	2	1	1	6	0	3	1	25000	3	8333.333333
53	264	4	2	3	0	10	3	5	2	2	2	1	1	6	0	3	1	25000	3	8333.333333
53	264	4	3	3	0	0	0	0	2	2	2	1	1	6	0	3	1	25000	3	8333.333333
53	265	5	1	3	0	20	4	50	2	2	2	1	1	6	0	3	1	25000	3	8333.333333
53	265	5	2	3	0	30	1	100	2	2	2	1	1	6	0	3	1	25000	3	8333.333333
53	265	5	3	3	1	0	0	0	2	2	2	1	1	6	0	3	1	25000	3	8333.333333
54	266	1	1	3	0	20	1	100	3	1	1	1.15	1	8	0	2	1	60000	2	30000
54	266	1	2	3	1	10	3	10	3	1	1	1.15	1	8	0	2	1	60000	2	30000
54	266	1	3	3	0	0	0	0	3	1	1	1.15	1	8	0	2	1	60000	2	30000
54	267	2	1	3	1	30	2	5	3	1	1	1.15	1	8	0	2	1	60000	2	30000
54	267	2	2	3	0	10	1	25	3	1	1	1.15	1	8	0	2	1	60000	2	30000
54	267	2	3	3	0	0	0	0	3	1	1	1.15	1	8	0	2	1	60000	2	30000
54	268	3	1	3	0	20	4	10	3	1	1	1.15	1	8	0	2	1	60000	2	30000
54	268	3	2	3	1	30	3	50	3	1	1	1.15	1	8	0	2	1	60000	2	30000
54	268	3	3	3	0	0	0	0	3	1	1	1.15	1	8	0	2	1	60000	2	30000
54	269	4	1	3	1	30	1	25	3	1	1	1.15	1	8	0	2	1	60000	2	30000
54	269	4	2	3	0	10	3	5	3	1	1	1.15	1	8	0	2	1	60000	2	30000
54	269	4	3	3	0	0	0	0	3	1	1	1.15	1	8	0	2	1	60000	2	30000
54	270	5	1	3	1	20	4	50	3	1	1	1.15	1	8	0	2	1	60000	2	30000
54	270	5	2	3	0	30	1	100	3	1	1	1.15	1	8	0	2	1	60000	2	30000
54	270	5	3	3	0	0	0	0	3	1	1	1.15	1	8	0	2	1	60000	2	30000
55	271	1	1	3	1	10	2	10	4	2	2	3.45	1	5	0	2	4	17500	2	8750
55	271	1	2	3	0	20	3	25	4	2	2	3.45	1	5	0	2	4	17500	2	8750
55	271	1	3	3	0	0	0	0	4	2	2	3.45	1	5	0	2	4	17500	2	8750
55	272	2	1	3	0	30	1	50	4	2	2	3.45	2	5	0	2	4	17500	2	8750
55	272	2	2	3	1	10	4	5	4	2	2	3.45	2	5	0	2	4	17500	2	8750
55	272	2	3	3	0	0	0	0	4	2	2	3.45	2	5	0	2	4	17500	2	8750
55	273	3	1	3	0	10	2	100	4	2	2	3.45	2	5	0	2	4	17500	2	8750
55	273	3	2	3	1	30	1	5	4	2	2	3.45	2	5	0	2	4	17500	2	8750
55	273	3	3	3	0	0	0	0	4	2	2	3.45	2	5	0	2	4	17500	2	8750
55	274	4	1	3	0	20	3	100	4	2	2	3.45	2	5	0	2	4	17500	2	8750
55	274	4	2	3	1	10	4	25	4	2	2	3.45	2	5	0	2	4	17500	2	8750
55	274	4	3	3	0	0	0	0	4	2	2	3.45	2	5	0	2	4	17500	2	8750
55	275	5	1	3	1	30	4	10	4	2	2	3.45	2	5	0	2	4	17500	2	8750
55	275	5	2	3	0	20	2	50	4	2	2	3.45	2	5	0	2	4	17500	2	8750
55	275	5	3	3	0	0	0	0	4	2	2	3.45	2	5	0	2	4	17500	2	8750
57	281	1	1	3	0	10	3	25	3	2	1	2.55	1	9	0	2	4	80000	2	40000
57	281	1	2	3	1	30	4	10	3	2	1	2.55	1	9	0	2	4	80000	2	40000
57	281	1	3	3	0	0	0	0	3	2	1	2.55	1	9	0	2	4	80000	2	40000
57	282	2	1	3	1	20	1	5	3	2	1	2.55	1	9	0	2	4	80000	2	40000
57	282	2	2	3	0	30	2	100	3	2	1	2.55	1	9	0	2	4	80000	2	40000
57	282	2	3	3	0	0	0	0	3	2	1	2.55	1	9	0	2	4	80000	2	40000
57	283	3	1	3	0	10	3	50	3	2	1	2.55	1	9	0	2	4	80000	2	40000
57	283	3	2	3	1	30	4	25	3	2	1	2.55	1	9	0	2	4	80000	2	40000
57	283	3	3	3	0	0	0	0	3	2	1	2.55	1	9	0	2	4	80000	2	40000
57	284	4	1	3	1	20	4	5	3	2	1	2.55	1	9	0	2	4	80000	2	40000
57	284	4	2	3	0	10	4	50	3	2	1	2.55	1	9	0	2	4	80000	2	40000
57	284	4	3	3	0	0	0	0	3	2	1	2.55	1	9	0	2	4	80000	2	40000
57	285	5	1	3	0	30	3	100	3	2	1	2.55	1	9	0	2	4	80000	2	40000
57	285	5	2	3	1	20	2	10	3	2	1	2.55	1	9	0	2	4	80000	2	40000
57	285	5	3	3	0	0	0	0	3	2	1	2.55	1	9	0	2	4	80000	2	40000
58	286	1	1	3	0	10	2	10	1	2	2	1.95	2	7	0	4	3	40000	4	10000
58	286	1	2	3	0	20	3	25	1	2	2	1.95	2	7	0	4	3	40000	4	10000
58	286	1	3	3	1	0	0	0	1	2	2	1.95	2	7	0	4	3	40000	4	10000
58	287	2	1	3	0	30	1	50	1	2	2	1.95	2	7	0	4	3	40000	4	10000
58	287	2	2	3	1	10	4	5	1	2	2	1.95	2	7	0	4	3	40000	4	10000
58	287	2	3	3	0	0	0	0	1	2	2	1.95	2	7	0	4	3	40000	4	10000
58	288	3	1	3	0	10	2	100	1	2	2	1.95	2	7	0	4	3	40000	4	10000
58	288	3	2	3	1	30	1	5	1	2	2	1.95	2	7	0	4	3	40000	4	10000
58	288	3	3	3	0	0	0	0	1	2	2	1.95	2	7	0	4	3	40000	4	10000
58	289	4	1	3	0	20	3	100	1	2	2	1.95	2	7	0	4	3	40000	4	10000
58	289	4	2	3	1	10	4	25	1	2	2	1.95	2	7	0	4	3	40000	4	10000
58	289	4	3	3	0	0	0	0	1	2	2	1.95	2	7	0	4	3	40000	4	10000
58	290	5	1	3	1	30	4	10	1	2	2	1.95	2	7	0	4	3	40000	4	10000
58	290	5	2	3	0	20	2	50	1	2	2	1.95	2	7	0	4	3	40000	4	10000
58	290	5	3	3	0	0	0	0	1	2	2	1.95	2	7	0	4	3	40000	4	10000
59	291	1	1	3	0	20	1	100	2	2	1	1.45	2	7	2	4	1	40000	4	10000
59	291	1	2	3	1	10	3	10	2	2	1	1.45	2	7	2	4	1	40000	4	10000
59	291	1	3	3	0	0	0	0	2	2	1	1.45	2	7	2	4	1	40000	4	10000
59	292	2	1	3	1	30	2	5	2	2	1	1.45	2	7	2	4	1	40000	4	10000
59	292	2	2	3	0	10	1	25	2	2	1	1.45	2	7	2	4	1	40000	4	10000
59	292	2	3	3	0	0	0	0	2	2	1	1.45	2	7	2	4	1	40000	4	10000
59	293	3	1	3	1	20	4	10	2	2	1	1.45	2	7	2	4	1	40000	4	10000
59	293	3	2	3	0	30	3	50	2	2	1	1.45	2	7	2	4	1	40000	4	10000
59	293	3	3	3	0	0	0	0	2	2	1	1.45	2	7	2	4	1	40000	4	10000
59	294	4	1	3	0	30	1	25	2	2	1	1.45	2	7	2	4	1	40000	4	10000
59	294	4	2	3	1	10	3	5	2	2	1	1.45	2	7	2	4	1	40000	4	10000
59	294	4	3	3	0	0	0	0	2	2	1	1.45	2	7	2	4	1	40000	4	10000
59	295	5	1	3	1	20	4	50	2	2	1	1.45	2	7	2	4	1	40000	4	10000
59	295	5	2	3	0	30	1	100	2	2	1	1.45	2	7	2	4	1	40000	4	10000
59	295	5	3	3	0	0	0	0	2	2	1	1.45	2	7	2	4	1	40000	4	10000
60	296	1	1	3	0	10	4	100	2	2	2	1.5	2	7	0	4	1	40000	4	10000
60	296	1	2	3	1	20	3	25	2	2	2	1.5	2	7	0	4	1	40000	4	10000
60	296	1	3	3	0	0	0	0	2	2	2	1.5	2	7	0	4	1	40000	4	10000
60	297	2	1	3	0	10	1	50	2	2	2	1.5	2	7	0	4	1	40000	4	10000
60	297	2	2	3	1	20	2	5	2	2	2	1.5	2	7	0	4	1	40000	4	10000
60	297	2	3	3	0	0	0	0	2	2	2	1.5	2	7	0	4	1	40000	4	10000
60	298	3	1	3	0	30	1	10	2	2	2	1.5	2	7	0	4	1	40000	4	10000
60	298	3	2	3	1	10	2	25	2	2	2	1.5	2	7	0	4	1	40000	4	10000
60	298	3	3	3	0	0	0	0	2	2	2	1.5	2	7	0	4	1	40000	4	10000
60	299	4	1	3	1	20	4	5	2	2	2	1.5	2	7	0	4	1	40000	4	10000
60	299	4	2	3	0	30	3	100	2	2	2	1.5	2	7	0	4	1	40000	4	10000
60	299	4	3	3	0	0	0	0	2	2	2	1.5	2	7	0	4	1	40000	4	10000
60	300	5	1	3	1	20	1	10	2	2	2	1.5	2	7	0	4	1	40000	4	10000
60	300	5	2	3	0	30	4	50	2	2	2	1.5	2	7	0	4	1	40000	4	10000
60	300	5	3	3	0	0	0	0	2	2	2	1.5	2	7	0	4	1	40000	4	10000
61	301	1	1	3	1	20	4	50	1	2	1	1.3	1	6	0	1	1	25000	1	25000
61	301	1	2	3	0	10	1	10	1	2	1	1.3	1	6	0	1	1	25000	1	25000
61	301	1	3	3	0	0	0	0	1	2	1	1.3	1	6	0	1	1	25000	1	25000
61	302	2	1	3	1	20	2	25	1	2	1	1.3	1	6	0	1	1	25000	1	25000
61	302	2	2	3	0	30	3	5	1	2	1	1.3	1	6	0	1	1	25000	1	25000
61	302	2	3	3	0	0	0	0	1	2	1	1.3	1	6	0	1	1	25000	1	25000
61	303	3	1	3	0	10	4	100	1	2	1	1.3	1	6	0	1	1	25000	1	25000
61	303	3	2	3	1	30	1	10	1	2	1	1.3	1	6	0	1	1	25000	1	25000
61	303	3	3	3	0	0	0	0	1	2	1	1.3	1	6	0	1	1	25000	1	25000
61	304	4	1	3	0	20	3	10	1	2	1	1.3	1	6	0	1	1	25000	1	25000
61	304	4	2	3	1	30	2	50	1	2	1	1.3	1	6	0	1	1	25000	1	25000
61	304	4	3	3	0	0	0	0	1	2	1	1.3	1	6	0	1	1	25000	1	25000
61	305	5	1	3	1	20	1	100	1	2	1	1.3	1	6	0	1	1	25000	1	25000
61	305	5	2	3	0	10	2	5	1	2	1	1.3	1	6	0	1	1	25000	1	25000
61	305	5	3	3	0	0	0	0	1	2	1	1.3	1	6	0	1	1	25000	1	25000
62	306	1	1	3	1	10	3	25	1	2	2	1.35	1	10	1	3	1	100000	3	33333.33333
62	306	1	2	3	0	30	4	10	1	2	2	1.35	1	10	1	3	1	100000	3	33333.33333
62	306	1	3	3	0	0	0	0	1	2	2	1.35	1	10	1	3	1	100000	3	33333.33333
62	307	2	1	3	0	20	1	5	1	2	2	1.35	1	10	1	3	1	100000	3	33333.33333
62	307	2	2	3	1	30	2	100	1	2	2	1.35	1	10	1	3	1	100000	3	33333.33333
62	307	2	3	3	0	0	0	0	1	2	2	1.35	1	10	1	3	1	100000	3	33333.33333
62	308	3	1	3	0	10	3	50	1	2	2	1.35	1	10	1	3	1	100000	3	33333.33333
62	308	3	2	3	1	30	4	25	1	2	2	1.35	1	10	1	3	1	100000	3	33333.33333
62	308	3	3	3	0	0	0	0	1	2	2	1.35	1	10	1	3	1	100000	3	33333.33333
62	309	4	1	3	0	20	4	5	1	2	2	1.35	1	10	1	3	1	100000	3	33333.33333
62	309	4	2	3	1	10	4	50	1	2	2	1.35	1	10	1	3	1	100000	3	33333.33333
62	309	4	3	3	0	0	0	0	1	2	2	1.35	1	10	1	3	1	100000	3	33333.33333
62	310	5	1	3	1	30	3	100	1	2	2	1.35	1	10	1	3	1	100000	3	33333.33333
62	310	5	2	3	0	20	2	10	1	2	2	1.35	1	10	1	3	1	100000	3	33333.33333
62	310	5	3	3	0	0	0	0	1	2	2	1.35	1	10	1	3	1	100000	3	33333.33333
63	311	1	1	3	0	20	4	50	2	1	2	2.05	1	7	0	1	1	40000	1	40000
63	311	1	2	3	0	10	1	10	2	1	2	2.05	1	7	0	1	1	40000	1	40000
63	311	1	3	3	1	0	0	0	2	1	2	2.05	1	7	0	1	1	40000	1	40000
63	312	2	1	3	0	20	2	25	2	1	2	2.05	1	7	0	1	1	40000	1	40000
63	312	2	2	3	1	30	3	5	2	1	2	2.05	1	7	0	1	1	40000	1	40000
63	312	2	3	3	0	0	0	0	2	1	2	2.05	1	7	0	1	1	40000	1	40000
63	313	3	1	3	0	10	4	100	2	1	2	2.05	1	7	0	1	1	40000	1	40000
63	313	3	2	3	0	30	1	10	2	1	2	2.05	1	7	0	1	1	40000	1	40000
63	313	3	3	3	1	0	0	0	2	1	2	2.05	1	7	0	1	1	40000	1	40000
63	314	4	1	3	1	20	3	10	2	1	2	2.05	1	7	0	1	1	40000	1	40000
63	314	4	2	3	0	30	2	50	2	1	2	2.05	1	7	0	1	1	40000	1	40000
63	314	4	3	3	0	0	0	0	2	1	2	2.05	1	7	0	1	1	40000	1	40000
63	315	5	1	3	0	20	1	100	2	1	2	2.05	1	7	0	1	1	40000	1	40000
63	315	5	2	3	1	10	2	5	2	1	2	2.05	1	7	0	1	1	40000	1	40000
63	315	5	3	3	0	0	0	0	2	1	2	2.05	1	7	0	1	1	40000	1	40000
64	316	1	1	3	0	10	3	25	2	2	1	2.05	1	6	0	4	3	25000	4	6250
64	316	1	2	3	0	30	4	10	2	2	1	2.05	1	6	0	4	3	25000	4	6250
64	316	1	3	3	1	0	0	0	2	2	1	2.05	1	6	0	4	3	25000	4	6250
64	317	2	1	3	0	20	1	5	2	2	1	2.05	1	6	0	4	3	25000	4	6250
64	317	2	2	3	0	30	2	100	2	2	1	2.05	1	6	0	4	3	25000	4	6250
64	317	2	3	3	1	0	0	0	2	2	1	2.05	1	6	0	4	3	25000	4	6250
64	318	3	1	3	0	10	3	50	2	2	1	2.05	1	6	0	4	3	25000	4	6250
64	318	3	2	3	1	30	4	25	2	2	1	2.05	1	6	0	4	3	25000	4	6250
64	318	3	3	3	0	0	0	0	2	2	1	2.05	1	6	0	4	3	25000	4	6250
64	319	4	1	3	1	20	4	5	2	2	1	2.05	1	6	0	4	3	25000	4	6250
64	319	4	2	3	0	10	4	50	2	2	1	2.05	1	6	0	4	3	25000	4	6250
64	319	4	3	3	0	0	0	0	2	2	1	2.05	1	6	0	4	3	25000	4	6250
64	320	5	1	3	0	30	3	100	2	2	1	2.05	1	6	0	4	3	25000	4	6250
64	320	5	2	3	1	20	2	10	2	2	1	2.05	1	6	0	4	3	25000	4	6250
64	320	5	3	3	0	0	0	0	2	2	1	2.05	1	6	0	4	3	25000	4	6250
65	321	1	1	3	0	20	1	100	1	2	2	2.1	2	7	0	1	1	40000	1	40000
65	321	1	2	3	1	10	3	10	1	2	2	2.1	2	7	0	1	1	40000	1	40000
65	321	1	3	3	0	0	0	0	1	2	2	2.1	2	7	0	1	1	40000	1	40000
65	322	2	1	3	1	30	2	5	1	2	2	2.1	2	7	0	1	1	40000	1	40000
65	322	2	2	3	0	10	1	25	1	2	2	2.1	2	7	0	1	1	40000	1	40000
65	322	2	3	3	0	0	0	0	1	2	2	2.1	2	7	0	1	1	40000	1	40000
65	323	3	1	3	1	20	4	10	1	2	2	2.1	2	7	0	1	1	40000	1	40000
65	323	3	2	3	0	30	3	50	1	2	2	2.1	2	7	0	1	1	40000	1	40000
65	323	3	3	3	0	0	0	0	1	2	2	2.1	2	7	0	1	1	40000	1	40000
65	324	4	1	3	0	30	1	25	1	2	2	2.1	2	7	0	1	1	40000	1	40000
65	324	4	2	3	1	10	3	5	1	2	2	2.1	2	7	0	1	1	40000	1	40000
65	324	4	3	3	0	0	0	0	1	2	2	2.1	2	7	0	1	1	40000	1	40000
65	325	5	1	3	1	20	4	50	1	2	2	2.1	2	7	0	1	1	40000	1	40000
65	325	5	2	3	0	30	1	100	1	2	2	2.1	2	7	0	1	1	40000	1	40000
65	325	5	3	3	0	0	0	0	1	2	2	2.1	2	7	0	1	1	40000	1	40000
66	326	1	1	3	0	10	3	25	1	1	1	1.45	1	6	0	2	1	25000	2	12500
66	326	1	2	3	1	30	4	10	1	1	1	1.45	1	6	0	2	1	25000	2	12500
66	326	1	3	3	0	0	0	0	1	1	1	1.45	1	6	0	2	1	25000	2	12500
66	327	2	1	3	1	20	1	5	1	1	1	1.45	1	6	0	2	1	25000	2	12500
66	327	2	2	3	0	30	2	100	1	1	1	1.45	1	6	0	2	1	25000	2	12500
66	327	2	3	3	0	0	0	0	1	1	1	1.45	1	6	0	2	1	25000	2	12500
66	328	3	1	3	0	10	3	50	1	1	1	1.45	1	6	0	2	1	25000	2	12500
66	328	3	2	3	0	30	4	25	1	1	1	1.45	1	6	0	2	1	25000	2	12500
66	328	3	3	3	1	0	0	0	1	1	1	1.45	1	6	0	2	1	25000	2	12500
66	329	4	1	3	1	20	4	5	1	1	1	1.45	1	6	0	2	1	25000	2	12500
66	329	4	2	3	0	10	4	50	1	1	1	1.45	1	6	0	2	1	25000	2	12500
66	329	4	3	3	0	0	0	0	1	1	1	1.45	1	6	0	2	1	25000	2	12500
66	330	5	1	3	0	30	3	100	1	1	1	1.45	1	6	0	2	1	25000	2	12500
66	330	5	2	3	1	20	2	10	1	1	1	1.45	1	6	0	2	1	25000	2	12500
66	330	5	3	3	0	0	0	0	1	1	1	1.45	1	6	0	2	1	25000	2	12500
67	331	1	1	3	0	10	2	10	2	2	2	2.45	2	8	1	3	1	60000	3	20000
67	331	1	2	3	0	20	3	25	2	2	2	2.45	2	8	1	3	1	60000	3	20000
67	331	1	3	3	1	0	0	0	2	2	2	2.45	2	8	1	3	1	60000	3	20000
67	332	2	1	3	0	30	1	50	2	2	2	2.45	2	8	1	3	1	60000	3	20000
67	332	2	2	3	1	10	4	5	2	2	2	2.45	2	8	1	3	1	60000	3	20000
67	332	2	3	3	0	0	0	0	2	2	2	2.45	2	8	1	3	1	60000	3	20000
67	333	3	1	3	0	10	2	100	2	2	2	2.45	2	8	1	3	1	60000	3	20000
67	333	3	2	3	0	30	1	5	2	2	2	2.45	2	8	1	3	1	60000	3	20000
67	333	3	3	3	1	0	0	0	2	2	2	2.45	2	8	1	3	1	60000	3	20000
67	334	4	1	3	0	20	3	100	2	2	2	2.45	2	8	1	3	1	60000	3	20000
67	334	4	2	3	1	10	4	25	2	2	2	2.45	2	8	1	3	1	60000	3	20000
67	334	4	3	3	0	0	0	0	2	2	2	2.45	2	8	1	3	1	60000	3	20000
67	335	5	1	3	0	30	4	10	2	2	2	2.45	2	8	1	3	1	60000	3	20000
67	335	5	2	3	0	20	2	50	2	2	2	2.45	2	8	1	3	1	60000	3	20000
67	335	5	3	3	1	0	0	0	2	2	2	2.45	2	8	1	3	1	60000	3	20000
68	336	1	1	3	0	10	4	100	3	2	1	2.15	1	7	1	4	5	40000	4	10000
68	336	1	2	3	0	20	3	25	3	2	1	2.15	1	7	1	4	5	40000	4	10000
68	336	1	3	3	1	0	0	0	3	2	1	2.15	1	7	1	4	5	40000	4	10000
68	337	2	1	3	0	10	1	50	3	2	1	2.15	1	7	1	4	5	40000	4	10000
68	337	2	2	3	1	20	2	5	3	2	1	2.15	1	7	1	4	5	40000	4	10000
68	337	2	3	3	0	0	0	0	3	2	1	2.15	1	7	1	4	5	40000	4	10000
68	338	3	1	3	0	30	1	10	3	2	1	2.15	1	7	1	4	5	40000	4	10000
68	338	3	2	3	0	10	2	25	3	2	1	2.15	1	7	1	4	5	40000	4	10000
68	338	3	3	3	1	0	0	0	3	2	1	2.15	1	7	1	4	5	40000	4	10000
68	339	4	1	3	1	20	4	5	3	2	1	2.15	1	7	1	4	5	40000	4	10000
68	339	4	2	3	0	30	3	100	3	2	1	2.15	1	7	1	4	5	40000	4	10000
68	339	4	3	3	0	0	0	0	3	2	1	2.15	1	7	1	4	5	40000	4	10000
68	340	5	1	3	0	20	1	10	3	2	1	2.15	1	7	1	4	5	40000	4	10000
68	340	5	2	3	0	30	4	50	3	2	1	2.15	1	7	1	4	5	40000	4	10000
68	340	5	3	3	1	0	0	0	3	2	1	2.15	1	7	1	4	5	40000	4	10000
69	341	1	1	3	1	20	4	50	2	2	2	1.7	2	6	0	3	5	25000	3	8333.333333
69	341	1	2	3	0	10	1	10	2	2	2	1.7	2	6	0	3	5	25000	3	8333.333333
69	341	1	3	3	0	0	0	0	2	2	2	1.7	2	6	0	3	5	25000	3	8333.333333
69	342	2	1	3	0	20	2	25	2	2	2	1.7	2	6	0	3	5	25000	3	8333.333333
69	342	2	2	3	1	30	3	5	2	2	2	1.7	2	6	0	3	5	25000	3	8333.333333
69	342	2	3	3	0	0	0	0	2	2	2	1.7	2	6	0	3	5	25000	3	8333.333333
69	343	3	1	3	1	10	4	100	2	2	2	1.7	2	6	0	3	5	25000	3	8333.333333
69	343	3	2	3	0	30	1	10	2	2	2	1.7	2	6	0	3	5	25000	3	8333.333333
69	343	3	3	3	0	0	0	0	2	2	2	1.7	2	6	0	3	5	25000	3	8333.333333
69	344	4	1	3	1	20	3	10	2	2	2	1.7	2	6	0	3	5	25000	3	8333.333333
69	344	4	2	3	0	30	2	50	2	2	2	1.7	2	6	0	3	5	25000	3	8333.333333
69	344	4	3	3	0	0	0	0	2	2	2	1.7	2	6	0	3	5	25000	3	8333.333333
69	345	5	1	3	0	20	1	100	2	2	2	1.7	2	6	0	3	5	25000	3	8333.333333
69	345	5	2	3	1	10	2	5	2	2	2	1.7	2	6	0	3	5	25000	3	8333.333333
69	345	5	3	3	0	0	0	0	2	2	2	1.7	2	6	0	3	5	25000	3	8333.333333
70	346	1	1	3	0	10	2	10	1	2	1	1.9	2	5	0	2	1	17500	2	8750
70	346	1	2	3	1	20	3	25	1	2	1	1.9	2	5	0	2	1	17500	2	8750
70	346	1	3	3	0	0	0	0	1	2	1	1.9	2	5	0	2	1	17500	2	8750
70	347	2	1	3	0	30	1	50	1	2	1	1.9	2	5	0	2	1	17500	2	8750
70	347	2	2	3	1	10	4	5	1	2	1	1.9	2	5	0	2	1	17500	2	8750
70	347	2	3	3	0	0	0	0	1	2	1	1.9	2	5	0	2	1	17500	2	8750
70	348	3	1	3	1	10	2	100	1	2	1	1.9	2	5	0	2	1	17500	2	8750
70	348	3	2	3	0	30	1	5	1	2	1	1.9	2	5	0	2	1	17500	2	8750
70	348	3	3	3	0	0	0	0	1	2	1	1.9	2	5	0	2	1	17500	2	8750
70	349	4	1	3	1	20	3	100	1	2	1	1.9	2	5	0	2	1	17500	2	8750
70	349	4	2	3	0	10	4	25	1	2	1	1.9	2	5	0	2	1	17500	2	8750
70	349	4	3	3	0	0	0	0	1	2	1	1.9	2	5	0	2	1	17500	2	8750
70	350	5	1	3	1	30	4	10	1	2	1	1.9	2	5	0	2	1	17500	2	8750
70	350	5	2	3	0	20	2	50	1	2	1	1.9	2	5	0	2	1	17500	2	8750
70	350	5	3	3	0	0	0	0	1	2	1	1.9	2	5	0	2	1	17500	2	8750
71	351	1	1	3	0	20	1	100	3	2	1	1.65	1	6	1	3	3	25000	3	8333.333333
71	351	1	2	3	1	10	3	10	3	2	1	1.65	1	6	1	3	3	25000	3	8333.333333
71	351	1	3	3	0	0	0	0	3	2	1	1.65	1	6	1	3	3	25000	3	8333.333333
71	352	2	1	3	1	30	2	5	3	2	1	1.65	1	6	1	3	3	25000	3	8333.333333
71	352	2	2	3	0	10	1	25	3	2	1	1.65	1	6	1	3	3	25000	3	8333.333333
71	352	2	3	3	0	0	0	0	3	2	1	1.65	1	6	1	3	3	25000	3	8333.333333
71	353	3	1	3	0	20	4	10	3	2	1	1.65	1	6	1	3	3	25000	3	8333.333333
71	353	3	2	3	1	30	3	50	3	2	1	1.65	1	6	1	3	3	25000	3	8333.333333
71	353	3	3	3	0	0	0	0	3	2	1	1.65	1	6	1	3	3	25000	3	8333.333333
71	354	4	1	3	0	30	1	25	3	2	1	1.65	1	6	1	3	3	25000	3	8333.333333
71	354	4	2	3	1	10	3	5	3	2	1	1.65	1	6	1	3	3	25000	3	8333.333333
71	354	4	3	3	0	0	0	0	3	2	1	1.65	1	6	1	3	3	25000	3	8333.333333
71	355	5	1	3	0	20	4	50	3	2	1	1.65	1	6	1	3	3	25000	3	8333.333333
71	355	5	2	3	0	30	1	100	3	2	1	1.65	1	6	1	3	3	25000	3	8333.333333
71	355	5	3	3	1	0	0	0	3	2	1	1.65	1	6	1	3	3	25000	3	8333.333333
73	361	1	1	3	0	10	2	10	2	2	2	1.8	2	4	0	1	1	12500	1	12500
73	361	1	2	3	0	20	3	25	2	2	2	1.8	2	4	0	1	1	12500	1	12500
73	361	1	3	3	1	0	0	0	2	2	2	1.8	2	4	0	1	1	12500	1	12500
73	362	2	1	3	0	30	1	50	2	2	2	1.8	2	4	0	1	1	12500	1	12500
73	362	2	2	3	0	10	4	5	2	2	2	1.8	2	4	0	1	1	12500	1	12500
73	362	2	3	3	1	0	0	0	2	2	2	1.8	2	4	0	1	1	12500	1	12500
73	363	3	1	3	0	10	2	100	2	2	2	1.8	2	4	0	1	1	12500	1	12500
73	363	3	2	3	0	30	1	5	2	2	2	1.8	2	4	0	1	1	12500	1	12500
73	363	3	3	3	1	0	0	0	2	2	2	1.8	2	4	0	1	1	12500	1	12500
73	364	4	1	3	0	20	3	100	2	2	2	1.8	2	4	0	1	1	12500	1	12500
73	364	4	2	3	1	10	4	25	2	2	2	1.8	2	4	0	1	1	12500	1	12500
73	364	4	3	3	0	0	0	0	2	2	2	1.8	2	4	0	1	1	12500	1	12500
73	365	5	1	3	1	30	4	10	2	2	2	1.8	2	4	0	1	1	12500	1	12500
73	365	5	2	3	0	20	2	50	2	2	2	1.8	2	4	0	1	1	12500	1	12500
73	365	5	3	3	0	0	0	0	2	2	2	1.8	2	4	0	1	1	12500	1	12500
74	366	1	1	3	0	10	2	10	2	2	1	2	1	7	0	4	2	40000	4	10000
74	366	1	2	3	1	20	3	25	2	2	1	2	1	7	0	4	2	40000	4	10000
74	366	1	3	3	0	0	0	0	2	2	1	2	1	7	0	4	2	40000	4	10000
74	367	2	1	3	0	30	1	50	2	2	1	2	1	7	0	4	2	40000	4	10000
74	367	2	2	3	0	10	4	5	2	2	1	2	1	7	0	4	2	40000	4	10000
74	367	2	3	3	1	0	0	0	2	2	1	2	1	7	0	4	2	40000	4	10000
74	368	3	1	3	0	10	2	100	2	2	1	2	1	7	0	4	2	40000	4	10000
74	368	3	2	3	0	30	1	5	2	2	1	2	1	7	0	4	2	40000	4	10000
74	368	3	3	3	1	0	0	0	2	2	1	2	1	7	0	4	2	40000	4	10000
74	369	4	1	3	1	20	3	100	2	2	1	2	1	7	0	4	2	40000	4	10000
74	369	4	2	3	0	10	4	25	2	2	1	2	1	7	0	4	2	40000	4	10000
74	369	4	3	3	0	0	0	0	2	2	1	2	1	7	0	4	2	40000	4	10000
74	370	5	1	3	0	30	4	10	2	2	1	2	1	7	0	4	2	40000	4	10000
74	370	5	2	3	0	20	2	50	2	2	1	2	1	7	0	4	2	40000	4	10000
74	370	5	3	3	1	0	0	0	2	2	1	2	1	7	0	4	2	40000	4	10000
75	371	1	1	3	0	20	4	50	2	2	2	1.7	1	6	0	1	1	25000	1	25000
75	371	1	2	3	1	10	1	10	2	2	2	1.7	1	6	0	1	1	25000	1	25000
75	371	1	3	3	0	0	0	0	2	2	2	1.7	1	6	0	1	1	25000	1	25000
75	372	2	1	3	1	20	2	25	2	2	2	1.7	1	6	0	1	1	25000	1	25000
75	372	2	2	3	0	30	3	5	2	2	2	1.7	1	6	0	1	1	25000	1	25000
75	372	2	3	3	0	0	0	0	2	2	2	1.7	1	6	0	1	1	25000	1	25000
75	373	3	1	3	0	10	4	100	2	2	2	1.7	1	6	0	1	1	25000	1	25000
75	373	3	2	3	1	30	1	10	2	2	2	1.7	1	6	0	1	1	25000	1	25000
75	373	3	3	3	0	0	0	0	2	2	2	1.7	1	6	0	1	1	25000	1	25000
75	374	4	1	3	1	20	3	10	2	2	2	1.7	1	6	0	1	1	25000	1	25000
75	374	4	2	3	0	30	2	50	2	2	2	1.7	1	6	0	1	1	25000	1	25000
75	374	4	3	3	0	0	0	0	2	2	2	1.7	1	6	0	1	1	25000	1	25000
75	375	5	1	3	0	20	1	100	2	2	2	1.7	1	6	0	1	1	25000	1	25000
75	375	5	2	3	1	10	2	5	2	2	2	1.7	1	6	0	1	1	25000	1	25000
75	375	5	3	3	0	0	0	0	2	2	2	1.7	1	6	0	1	1	25000	1	25000
76	376	1	1	3	0	20	1	100	2	2	1	2.15	2	2	0	3	3	6250	3	2083.333333
76	376	1	2	3	1	10	3	10	2	2	1	2.15	2	2	0	3	3	6250	3	2083.333333
76	376	1	3	3	0	0	0	0	2	2	1	2.15	2	2	0	3	3	6250	3	2083.333333
76	377	2	1	3	1	30	2	5	2	2	1	2.15	2	2	0	3	3	6250	3	2083.333333
76	377	2	2	3	0	10	1	25	2	2	1	2.15	2	2	0	3	3	6250	3	2083.333333
76	377	2	3	3	0	0	0	0	2	2	1	2.15	2	2	0	3	3	6250	3	2083.333333
76	378	3	1	3	1	20	4	10	2	2	1	2.15	2	2	0	3	3	6250	3	2083.333333
76	378	3	2	3	0	30	3	50	2	2	1	2.15	2	2	0	3	3	6250	3	2083.333333
76	378	3	3	3	0	0	0	0	2	2	1	2.15	2	2	0	3	3	6250	3	2083.333333
76	379	4	1	3	1	30	1	25	2	2	1	2.15	2	2	0	3	3	6250	3	2083.333333
76	379	4	2	3	0	10	3	5	2	2	1	2.15	2	2	0	3	3	6250	3	2083.333333
76	379	4	3	3	0	0	0	0	2	2	1	2.15	2	2	0	3	3	6250	3	2083.333333
76	380	5	1	3	1	20	4	50	2	2	1	2.15	2	2	0	3	3	6250	3	2083.333333
76	380	5	2	3	0	30	1	100	2	2	1	2.15	2	2	0	3	3	6250	3	2083.333333
76	380	5	3	3	0	0	0	0	2	2	1	2.15	2	2	0	3	3	6250	3	2083.333333
77	381	1	1	3	0	10	4	100	2	1	1	1.35	2	5	0	4	1	17500	4	4375
77	381	1	2	3	0	20	3	25	2	1	1	1.35	2	5	0	4	1	17500	4	4375
77	381	1	3	3	1	0	0	0	2	1	1	1.35	2	5	0	4	1	17500	4	4375
77	382	2	1	3	0	10	1	50	2	1	1	1.35	2	5	0	4	1	17500	4	4375
77	382	2	2	3	0	20	2	5	2	1	1	1.35	2	5	0	4	1	17500	4	4375
77	382	2	3	3	1	0	0	0	2	1	1	1.35	2	5	0	4	1	17500	4	4375
77	383	3	1	3	0	30	1	10	2	1	1	1.35	2	5	0	4	1	17500	4	4375
77	383	3	2	3	0	10	2	25	2	1	1	1.35	2	5	0	4	1	17500	4	4375
77	383	3	3	3	1	0	0	0	2	1	1	1.35	2	5	0	4	1	17500	4	4375
77	384	4	1	3	0	20	4	5	2	1	1	1.35	2	5	0	4	1	17500	4	4375
77	384	4	2	3	1	30	3	100	2	1	1	1.35	2	5	0	4	1	17500	4	4375
77	384	4	3	3	0	0	0	0	2	1	1	1.35	2	5	0	4	1	17500	4	4375
77	385	5	1	3	0	20	1	10	2	1	1	1.35	2	5	0	4	1	17500	4	4375
77	385	5	2	3	1	30	4	50	2	1	1	1.35	2	5	0	4	1	17500	4	4375
77	385	5	3	3	0	0	0	0	2	1	1	1.35	2	5	0	4	1	17500	4	4375
78	386	1	1	3	1	20	4	50	1	2	2	1.25	NA	6	2	5	1	25000	5	5000
78	386	1	2	3	0	10	1	10	1	2	2	1.25	NA	6	2	5	1	25000	5	5000
78	386	1	3	3	0	0	0	0	1	2	2	1.25	NA	6	2	5	1	25000	5	5000
78	387	2	1	3	1	20	2	25	1	2	2	1.25	NA	6	2	5	1	25000	5	5000
78	387	2	2	3	0	30	3	5	1	2	2	1.25	NA	6	2	5	1	25000	5	5000
78	387	2	3	3	0	0	0	0	1	2	2	1.25	NA	6	2	5	1	25000	5	5000
78	388	3	1	3	0	10	4	100	1	2	2	1.25	NA	6	2	5	1	25000	5	5000
78	388	3	2	3	1	30	1	10	1	2	2	1.25	NA	6	2	5	1	25000	5	5000
78	388	3	3	3	0	0	0	0	1	2	2	1.25	NA	6	2	5	1	25000	5	5000
78	389	4	1	3	1	20	3	10	1	2	2	1.25	NA	6	2	5	1	25000	5	5000
78	389	4	2	3	0	30	2	50	1	2	2	1.25	NA	6	2	5	1	25000	5	5000
78	389	4	3	3	0	0	0	0	1	2	2	1.25	NA	6	2	5	1	25000	5	5000
78	390	5	1	3	0	20	1	100	1	2	2	1.25	NA	6	2	5	1	25000	5	5000
78	390	5	2	3	1	10	2	5	1	2	2	1.25	NA	6	2	5	1	25000	5	5000
78	390	5	3	3	0	0	0	0	1	2	2	1.25	NA	6	2	5	1	25000	5	5000
79	391	1	1	3	0	10	4	100	2	1	2	1.5	2	8	0	3	3	60000	3	20000
79	391	1	2	3	0	20	3	25	2	1	2	1.5	2	8	0	3	3	60000	3	20000
79	391	1	3	3	1	0	0	0	2	1	2	1.5	2	8	0	3	3	60000	3	20000
79	392	2	1	3	0	10	1	50	2	1	2	1.5	2	8	0	3	3	60000	3	20000
79	392	2	2	3	1	20	2	5	2	1	2	1.5	2	8	0	3	3	60000	3	20000
79	392	2	3	3	0	0	0	0	2	1	2	1.5	2	8	0	3	3	60000	3	20000
79	393	3	1	3	1	30	1	10	2	1	2	1.5	2	8	0	3	3	60000	3	20000
79	393	3	2	3	0	10	2	25	2	1	2	1.5	2	8	0	3	3	60000	3	20000
79	393	3	3	3	0	0	0	0	2	1	2	1.5	2	8	0	3	3	60000	3	20000
79	394	4	1	3	1	20	4	5	2	1	2	1.5	2	8	0	3	3	60000	3	20000
79	394	4	2	3	0	30	3	100	2	1	2	1.5	2	8	0	3	3	60000	3	20000
79	394	4	3	3	0	0	0	0	2	1	2	1.5	2	8	0	3	3	60000	3	20000
79	395	5	1	3	1	20	1	10	2	1	2	1.5	2	8	0	3	3	60000	3	20000
79	395	5	2	3	0	30	4	50	2	1	2	1.5	2	8	0	3	3	60000	3	20000
79	395	5	3	3	0	0	0	0	2	1	2	1.5	2	8	0	3	3	60000	3	20000
80	396	1	1	3	0	10	3	25	2	1	2	1.5	2	7	0	2	1	40000	2	20000
80	396	1	2	3	1	30	4	10	2	1	2	1.5	2	7	0	2	1	40000	2	20000
80	396	1	3	3	0	0	0	0	2	1	2	1.5	2	7	0	2	1	40000	2	20000
80	397	2	1	3	0	20	1	5	2	1	2	1.5	2	7	0	2	1	40000	2	20000
80	397	2	2	3	0	30	2	100	2	1	2	1.5	2	7	0	2	1	40000	2	20000
80	397	2	3	3	1	0	0	0	2	1	2	1.5	2	7	0	2	1	40000	2	20000
80	398	3	1	3	0	10	3	50	2	1	2	1.5	2	7	0	2	1	40000	2	20000
80	398	3	2	3	1	30	4	25	2	1	2	1.5	2	7	0	2	1	40000	2	20000
80	398	3	3	3	0	0	0	0	2	1	2	1.5	2	7	0	2	1	40000	2	20000
80	399	4	1	3	1	20	4	5	2	1	2	1.5	2	7	0	2	1	40000	2	20000
80	399	4	2	3	0	10	4	50	2	1	2	1.5	2	7	0	2	1	40000	2	20000
80	399	4	3	3	0	0	0	0	2	1	2	1.5	2	7	0	2	1	40000	2	20000
80	400	5	1	3	0	30	3	100	2	1	2	1.5	2	7	0	2	1	40000	2	20000
80	400	5	2	3	0	20	2	10	2	1	2	1.5	2	7	0	2	1	40000	2	20000
80	400	5	3	3	1	0	0	0	2	1	2	1.5	2	7	0	2	1	40000	2	20000
81	401	1	1	3	1	20	4	50	1	1	2	1.75	2	5	0	2	4	17500	2	8750
81	401	1	2	3	0	10	1	10	1	1	2	1.75	2	5	0	2	4	17500	2	8750
81	401	1	3	3	0	0	0	0	1	1	2	1.75	2	5	0	2	4	17500	2	8750
81	402	2	1	3	1	20	2	25	1	1	2	1.75	2	5	0	2	4	17500	2	8750
81	402	2	2	3	0	30	3	5	1	1	2	1.75	2	5	0	2	4	17500	2	8750
81	402	2	3	3	0	0	0	0	1	1	2	1.75	2	5	0	2	4	17500	2	8750
81	403	3	1	3	1	10	4	100	1	1	2	1.75	2	5	0	2	4	17500	2	8750
81	403	3	2	3	0	30	1	10	1	1	2	1.75	2	5	0	2	4	17500	2	8750
81	403	3	3	3	0	0	0	0	1	1	2	1.75	2	5	0	2	4	17500	2	8750
81	404	4	1	3	1	20	3	10	1	1	2	1.75	2	5	0	2	4	17500	2	8750
81	404	4	2	3	0	30	2	50	1	1	2	1.75	2	5	0	2	4	17500	2	8750
81	404	4	3	3	0	0	0	0	1	1	2	1.75	2	5	0	2	4	17500	2	8750
81	405	5	1	3	0	20	1	100	1	1	2	1.75	2	5	0	2	4	17500	2	8750
81	405	5	2	3	1	10	2	5	1	1	2	1.75	2	5	0	2	4	17500	2	8750
81	405	5	3	3	0	0	0	0	1	1	2	1.75	2	5	0	2	4	17500	2	8750
82	406	1	1	3	0	20	1	100	2	1	2	1.65	2	5	0	2	3	17500	2	8750
82	406	1	2	3	1	10	3	10	2	1	2	1.65	2	5	0	2	3	17500	2	8750
82	406	1	3	3	0	0	0	0	2	1	2	1.65	2	5	0	2	3	17500	2	8750
82	407	2	1	3	1	30	2	5	2	1	2	1.65	2	5	0	2	3	17500	2	8750
82	407	2	2	3	0	10	1	25	2	1	2	1.65	2	5	0	2	3	17500	2	8750
82	407	2	3	3	0	0	0	0	2	1	2	1.65	2	5	0	2	3	17500	2	8750
82	408	3	1	3	1	20	4	10	2	1	2	1.65	2	5	0	2	3	17500	2	8750
82	408	3	2	3	0	30	3	50	2	1	2	1.65	2	5	0	2	3	17500	2	8750
82	408	3	3	3	0	0	0	0	2	1	2	1.65	2	5	0	2	3	17500	2	8750
82	409	4	1	3	0	30	1	25	2	1	2	1.65	2	5	0	2	3	17500	2	8750
82	409	4	2	3	1	10	3	5	2	1	2	1.65	2	5	0	2	3	17500	2	8750
82	409	4	3	3	0	0	0	0	2	1	2	1.65	2	5	0	2	3	17500	2	8750
82	410	5	1	3	1	20	4	50	2	1	2	1.65	2	5	0	2	3	17500	2	8750
82	410	5	2	3	0	30	1	100	2	1	2	1.65	2	5	0	2	3	17500	2	8750
82	410	5	3	3	0	0	0	0	2	1	2	1.65	2	5	0	2	3	17500	2	8750
83	411	1	1	3	0	10	3	25	2	1	2	2.55	1	4	0	2	4	12500	2	6250
83	411	1	2	3	1	30	4	10	2	1	2	2.55	1	4	0	2	4	12500	2	6250
83	411	1	3	3	0	0	0	0	2	1	2	2.55	1	4	0	2	4	12500	2	6250
83	412	2	1	3	0	20	1	5	2	1	2	2.55	1	4	0	2	4	12500	2	6250
83	412	2	2	3	0	30	2	100	2	1	2	2.55	1	4	0	2	4	12500	2	6250
83	412	2	3	3	1	0	0	0	2	1	2	2.55	1	4	0	2	4	12500	2	6250
83	413	3	1	3	0	10	3	50	2	1	2	2.55	1	4	0	2	4	12500	2	6250
83	413	3	2	3	1	30	4	25	2	1	2	2.55	1	4	0	2	4	12500	2	6250
83	413	3	3	3	0	0	0	0	2	1	2	2.55	1	4	0	2	4	12500	2	6250
83	414	4	1	3	0	20	4	5	2	1	2	2.55	1	4	0	2	4	12500	2	6250
83	414	4	2	3	0	10	4	50	2	1	2	2.55	1	4	0	2	4	12500	2	6250
83	414	4	3	3	1	0	0	0	2	1	2	2.55	1	4	0	2	4	12500	2	6250
83	415	5	1	3	0	30	3	100	2	1	2	2.55	1	4	0	2	4	12500	2	6250
83	415	5	2	3	1	20	2	10	2	1	2	2.55	1	4	0	2	4	12500	2	6250
83	415	5	3	3	0	0	0	0	2	1	2	2.55	1	4	0	2	4	12500	2	6250
84	416	1	1	3	1	20	4	50	2	2	1	1.7	1	9	0	2	2	80000	2	40000
84	416	1	2	3	0	10	1	10	2	2	1	1.7	1	9	0	2	2	80000	2	40000
84	416	1	3	3	0	0	0	0	2	2	1	1.7	1	9	0	2	2	80000	2	40000
84	417	2	1	3	0	20	2	25	2	2	1	1.7	1	9	0	2	2	80000	2	40000
84	417	2	2	3	1	30	3	5	2	2	1	1.7	1	9	0	2	2	80000	2	40000
84	417	2	3	3	0	0	0	0	2	2	1	1.7	1	9	0	2	2	80000	2	40000
84	418	3	1	3	0	10	4	100	2	2	1	1.7	1	9	0	2	2	80000	2	40000
84	418	3	2	3	0	30	1	10	2	2	1	1.7	1	9	0	2	2	80000	2	40000
84	418	3	3	3	1	0	0	0	2	2	1	1.7	1	9	0	2	2	80000	2	40000
84	419	4	1	3	1	20	3	10	2	2	1	1.7	1	9	0	2	2	80000	2	40000
84	419	4	2	3	0	30	2	50	2	2	1	1.7	1	9	0	2	2	80000	2	40000
84	419	4	3	3	0	0	0	0	2	2	1	1.7	1	9	0	2	2	80000	2	40000
84	420	5	1	3	0	20	1	100	2	2	1	1.7	1	9	0	2	2	80000	2	40000
84	420	5	2	3	0	10	2	5	2	2	1	1.7	1	9	0	2	2	80000	2	40000
84	420	5	3	3	1	0	0	0	2	2	1	1.7	1	9	0	2	2	80000	2	40000
86	426	1	1	3	0	20	1	100	2	1	1	1.6	1	5	1	3	1	17500	3	5833.333333
86	426	1	2	3	1	10	3	10	2	1	1	1.6	1	5	1	3	1	17500	3	5833.333333
86	426	1	3	3	0	0	0	0	2	1	1	1.6	1	5	1	3	1	17500	3	5833.333333
86	427	2	1	3	1	30	2	5	2	1	1	1.6	1	5	1	3	1	17500	3	5833.333333
86	427	2	2	3	0	10	1	25	2	1	1	1.6	1	5	1	3	1	17500	3	5833.333333
86	427	2	3	3	0	0	0	0	2	1	1	1.6	1	5	1	3	1	17500	3	5833.333333
86	428	3	1	3	1	20	4	10	2	1	1	1.6	1	5	1	3	1	17500	3	5833.333333
86	428	3	2	3	0	30	3	50	2	1	1	1.6	1	5	1	3	1	17500	3	5833.333333
86	428	3	3	3	0	0	0	0	2	1	1	1.6	1	5	1	3	1	17500	3	5833.333333
86	429	4	1	3	1	30	1	25	2	1	1	1.6	1	5	1	3	1	17500	3	5833.333333
86	429	4	2	3	0	10	3	5	2	1	1	1.6	1	5	1	3	1	17500	3	5833.333333
86	429	4	3	3	0	0	0	0	2	1	1	1.6	1	5	1	3	1	17500	3	5833.333333
86	430	5	1	3	1	20	4	50	2	1	1	1.6	1	5	1	3	1	17500	3	5833.333333
86	430	5	2	3	0	30	1	100	2	1	1	1.6	1	5	1	3	1	17500	3	5833.333333
86	430	5	3	3	0	0	0	0	2	1	1	1.6	1	5	1	3	1	17500	3	5833.333333
87	431	1	1	3	0	20	4	50	2	1	2	2.65	2	5	0	1	1	17500	1	17500
87	431	1	2	3	0	10	1	10	2	1	2	2.65	2	5	0	1	1	17500	1	17500
87	431	1	3	3	1	0	0	0	2	1	2	2.65	2	5	0	1	1	17500	1	17500
87	432	2	1	3	0	20	2	25	2	1	2	2.65	2	5	0	1	1	17500	1	17500
87	432	2	2	3	1	30	3	5	2	1	2	2.65	2	5	0	1	1	17500	1	17500
87	432	2	3	3	0	0	0	0	2	1	2	2.65	2	5	0	1	1	17500	1	17500
87	433	3	1	3	0	10	4	100	2	1	2	2.65	2	5	0	1	1	17500	1	17500
87	433	3	2	3	0	30	1	10	2	1	2	2.65	2	5	0	1	1	17500	1	17500
87	433	3	3	3	1	0	0	0	2	1	2	2.65	2	5	0	1	1	17500	1	17500
87	434	4	1	3	1	20	3	10	2	1	2	2.65	2	5	0	1	1	17500	1	17500
87	434	4	2	3	0	30	2	50	2	1	2	2.65	2	5	0	1	1	17500	1	17500
87	434	4	3	3	0	0	0	0	2	1	2	2.65	2	5	0	1	1	17500	1	17500
87	435	5	1	3	0	20	1	100	2	1	2	2.65	2	5	0	1	1	17500	1	17500
87	435	5	2	3	1	10	2	5	2	1	2	2.65	2	5	0	1	1	17500	1	17500
87	435	5	3	3	0	0	0	0	2	1	2	2.65	2	5	0	1	1	17500	1	17500
88	436	1	1	3	0	10	2	10	2	1	1	1.65	2	6	0	1	1	25000	1	25000
88	436	1	2	3	1	20	3	25	2	1	1	1.65	2	6	0	1	1	25000	1	25000
88	436	1	3	3	0	0	0	0	2	1	1	1.65	2	6	0	1	1	25000	1	25000
88	437	2	1	3	0	30	1	50	2	1	1	1.65	2	6	0	1	1	25000	1	25000
88	437	2	2	3	1	10	4	5	2	1	1	1.65	2	6	0	1	1	25000	1	25000
88	437	2	3	3	0	0	0	0	2	1	1	1.65	2	6	0	1	1	25000	1	25000
88	438	3	1	3	1	10	2	100	2	1	1	1.65	2	6	0	1	1	25000	1	25000
88	438	3	2	3	0	30	1	5	2	1	1	1.65	2	6	0	1	1	25000	1	25000
88	438	3	3	3	0	0	0	0	2	1	1	1.65	2	6	0	1	1	25000	1	25000
88	439	4	1	3	1	20	3	100	2	1	1	1.65	2	6	0	1	1	25000	1	25000
88	439	4	2	3	0	10	4	25	2	1	1	1.65	2	6	0	1	1	25000	1	25000
88	439	4	3	3	0	0	0	0	2	1	1	1.65	2	6	0	1	1	25000	1	25000
88	440	5	1	3	0	30	4	10	2	1	1	1.65	2	6	0	1	1	25000	1	25000
88	440	5	2	3	1	20	2	50	2	1	1	1.65	2	6	0	1	1	25000	1	25000
88	440	5	3	3	0	0	0	0	2	1	1	1.65	2	6	0	1	1	25000	1	25000
89	441	1	1	3	1	10	2	10	1	2	1	3.15	1	NA	0	1	3	NA	1	NA
89	441	1	2	3	0	20	3	25	1	2	1	3.15	1	NA	0	1	3	NA	1	NA
89	441	1	3	3	0	0	0	0	1	2	1	3.15	1	NA	0	1	3	NA	1	NA
89	442	2	1	3	0	30	1	50	1	2	1	3.15	1	NA	0	1	3	NA	1	NA
89	442	2	2	3	1	10	4	5	1	2	1	3.15	1	NA	0	1	3	NA	1	NA
89	442	2	3	3	0	0	0	0	1	2	1	3.15	1	NA	0	1	3	NA	1	NA
89	443	3	1	3	0	10	2	100	1	2	1	3.15	1	NA	0	1	3	NA	1	NA
89	443	3	2	3	0	30	1	5	1	2	1	3.15	1	NA	0	1	3	NA	1	NA
89	443	3	3	3	1	0	0	0	1	2	1	3.15	1	NA	0	1	3	NA	1	NA
89	444	4	1	3	0	20	3	100	1	2	1	3.15	1	NA	0	1	3	NA	1	NA
89	444	4	2	3	1	10	4	25	1	2	1	3.15	1	NA	0	1	3	NA	1	NA
89	444	4	3	3	0	0	0	0	1	2	1	3.15	1	NA	0	1	3	NA	1	NA
89	445	5	1	3	0	30	4	10	1	2	1	3.15	1	NA	0	1	3	NA	1	NA
89	445	5	2	3	0	20	2	50	1	2	1	3.15	1	NA	0	1	3	NA	1	NA
89	445	5	3	3	1	0	0	0	1	2	1	3.15	1	NA	0	1	3	NA	1	NA
91	451	1	1	3	1	20	4	50	1	2	2	2.05	2	5	0	2	1	17500	2	8750
91	451	1	2	3	0	10	1	10	1	2	2	2.05	2	5	0	2	1	17500	2	8750
91	451	1	3	3	0	0	0	0	1	2	2	2.05	2	5	0	2	1	17500	2	8750
91	452	2	1	3	0	20	2	25	1	2	2	2.05	2	5	0	2	1	17500	2	8750
91	452	2	2	3	1	30	3	5	1	2	2	2.05	2	5	0	2	1	17500	2	8750
91	452	2	3	3	0	0	0	0	1	2	2	2.05	2	5	0	2	1	17500	2	8750
91	453	3	1	3	0	10	4	100	1	2	2	2.05	2	5	0	2	1	17500	2	8750
91	453	3	2	3	0	30	1	10	1	2	2	2.05	2	5	0	2	1	17500	2	8750
91	453	3	3	3	1	0	0	0	1	2	2	2.05	2	5	0	2	1	17500	2	8750
91	454	4	1	3	1	20	3	10	1	2	2	2.05	2	5	0	2	1	17500	2	8750
91	454	4	2	3	0	30	2	50	1	2	2	2.05	2	5	0	2	1	17500	2	8750
91	454	4	3	3	0	0	0	0	1	2	2	2.05	2	5	0	2	1	17500	2	8750
91	455	5	1	3	0	20	1	100	1	2	2	2.05	2	5	0	2	1	17500	2	8750
91	455	5	2	3	1	10	2	5	1	2	2	2.05	2	5	0	2	1	17500	2	8750
91	455	5	3	3	0	0	0	0	1	2	2	2.05	2	5	0	2	1	17500	2	8750
92	456	1	1	3	0	10	3	25	1	2	2	2.5	1	6	2	3	2	25000	3	8333.333333
92	456	1	2	3	1	30	4	10	1	2	2	2.5	1	6	2	3	2	25000	3	8333.333333
92	456	1	3	3	0	0	0	0	1	2	2	2.5	1	6	2	3	2	25000	3	8333.333333
92	457	2	1	3	0	20	1	5	1	2	2	2.5	1	6	2	3	2	25000	3	8333.333333
92	457	2	2	3	0	30	2	100	1	2	2	2.5	1	6	2	3	2	25000	3	8333.333333
92	457	2	3	3	1	0	0	0	1	2	2	2.5	1	6	2	3	2	25000	3	8333.333333
92	458	3	1	3	0	10	3	50	1	2	2	2.5	1	6	2	3	2	25000	3	8333.333333
92	458	3	2	3	1	30	4	25	1	2	2	2.5	1	6	2	3	2	25000	3	8333.333333
92	458	3	3	3	0	0	0	0	1	2	2	2.5	1	6	2	3	2	25000	3	8333.333333
92	459	4	1	3	0	20	4	5	1	2	2	2.5	1	6	2	3	2	25000	3	8333.333333
92	459	4	2	3	0	10	4	50	1	2	2	2.5	1	6	2	3	2	25000	3	8333.333333
92	459	4	3	3	1	0	0	0	1	2	2	2.5	1	6	2	3	2	25000	3	8333.333333
92	460	5	1	3	0	30	3	100	1	2	2	2.5	1	6	2	3	2	25000	3	8333.333333
92	460	5	2	3	0	20	2	10	1	2	2	2.5	1	6	2	3	2	25000	3	8333.333333
92	460	5	3	3	1	0	0	0	1	2	2	2.5	1	6	2	3	2	25000	3	8333.333333
93	461	1	1	3	1	10	4	100	missing	1	2	2.5	2	8	0	1	1	60000	1	60000
93	461	1	2	3	0	20	3	25	missing	1	2	2.5	2	8	0	1	1	60000	1	60000
93	461	1	3	3	0	0	0	0	missing	1	2	2.5	2	8	0	1	1	60000	1	60000
93	462	2	1	3	0	10	1	50	missing	1	2	2.5	2	8	0	1	1	60000	1	60000
93	462	2	2	3	0	20	2	5	missing	1	2	2.5	2	8	0	1	1	60000	1	60000
93	462	2	3	3	1	0	0	0	missing	1	2	2.5	2	8	0	1	1	60000	1	60000
93	463	3	1	3	0	30	1	10	missing	1	2	2.5	2	8	0	1	1	60000	1	60000
93	463	3	2	3	0	10	2	25	missing	1	2	2.5	2	8	0	1	1	60000	1	60000
93	463	3	3	3	1	0	0	0	missing	1	2	2.5	2	8	0	1	1	60000	1	60000
93	464	4	1	3	1	20	4	5	missing	1	2	2.5	2	8	0	1	1	60000	1	60000
93	464	4	2	3	0	30	3	100	missing	1	2	2.5	2	8	0	1	1	60000	1	60000
93	464	4	3	3	0	0	0	0	missing	1	2	2.5	2	8	0	1	1	60000	1	60000
93	465	5	1	3	0	20	1	10	missing	1	2	2.5	2	8	0	1	1	60000	1	60000
93	465	5	2	3	1	30	4	50	missing	1	2	2.5	2	8	0	1	1	60000	1	60000
93	465	5	3	3	0	0	0	0	missing	1	2	2.5	2	8	0	1	1	60000	1	60000
94	466	1	1	3	1	20	4	50	1	1	1	2.05	2	7	0	2	1	40000	2	20000
94	466	1	2	3	0	10	1	10	1	1	1	2.05	2	7	0	2	1	40000	2	20000
94	466	1	3	3	0	0	0	0	1	1	1	2.05	2	7	0	2	1	40000	2	20000
94	467	2	1	3	0	20	2	25	1	1	1	2.05	2	7	0	2	1	40000	2	20000
94	467	2	2	3	1	30	3	5	1	1	1	2.05	2	7	0	2	1	40000	2	20000
94	467	2	3	3	0	0	0	0	1	1	1	2.05	2	7	0	2	1	40000	2	20000
94	468	3	1	3	0	10	4	100	1	1	1	2.05	2	7	0	2	1	40000	2	20000
94	468	3	2	3	0	30	1	10	1	1	1	2.05	2	7	0	2	1	40000	2	20000
94	468	3	3	3	1	0	0	0	1	1	1	2.05	2	7	0	2	1	40000	2	20000
94	469	4	1	3	1	20	3	10	1	1	1	2.05	2	7	0	2	1	40000	2	20000
94	469	4	2	3	0	30	2	50	1	1	1	2.05	2	7	0	2	1	40000	2	20000
94	469	4	3	3	0	0	0	0	1	1	1	2.05	2	7	0	2	1	40000	2	20000
94	470	5	1	3	0	20	1	100	1	1	1	2.05	2	7	0	2	1	40000	2	20000
94	470	5	2	3	1	10	2	5	1	1	1	2.05	2	7	0	2	1	40000	2	20000
94	470	5	3	3	0	0	0	0	1	1	1	2.05	2	7	0	2	1	40000	2	20000
95	471	1	1	3	1	10	4	100	1	1	2	2.35	1	7	0	2	1	40000	2	20000
95	471	1	2	3	0	20	3	25	1	1	2	2.35	1	7	0	2	1	40000	2	20000
95	471	1	3	3	0	0	0	0	1	1	2	2.35	1	7	0	2	1	40000	2	20000
95	472	2	1	3	0	10	1	50	1	1	2	2.35	1	7	0	2	1	40000	2	20000
95	472	2	2	3	1	20	2	5	1	1	2	2.35	1	7	0	2	1	40000	2	20000
95	472	2	3	3	0	0	0	0	1	1	2	2.35	1	7	0	2	1	40000	2	20000
95	473	3	1	3	0	30	1	10	1	1	2	2.35	1	7	0	2	1	40000	2	20000
95	473	3	2	3	0	10	2	25	1	1	2	2.35	1	7	0	2	1	40000	2	20000
95	473	3	3	3	1	0	0	0	1	1	2	2.35	1	7	0	2	1	40000	2	20000
95	474	4	1	3	1	20	4	5	1	1	2	2.35	1	7	0	2	1	40000	2	20000
95	474	4	2	3	0	30	3	100	1	1	2	2.35	1	7	0	2	1	40000	2	20000
95	474	4	3	3	0	0	0	0	1	1	2	2.35	1	7	0	2	1	40000	2	20000
95	475	5	1	3	0	20	1	10	1	1	2	2.35	1	7	0	2	1	40000	2	20000
95	475	5	2	3	1	30	4	50	1	1	2	2.35	1	7	0	2	1	40000	2	20000
95	475	5	3	3	0	0	0	0	1	1	2	2.35	1	7	0	2	1	40000	2	20000
97	481	1	1	3	0	20	4	50	1	1	2	1.65	1	7	1	2	1	40000	2	20000
97	481	1	2	3	1	10	1	10	1	1	2	1.65	1	7	1	2	1	40000	2	20000
97	481	1	3	3	0	0	0	0	1	1	2	1.65	1	7	1	2	1	40000	2	20000
97	482	2	1	3	0	20	2	25	1	1	2	1.65	1	7	1	2	1	40000	2	20000
97	482	2	2	3	1	30	3	5	1	1	2	1.65	1	7	1	2	1	40000	2	20000
97	482	2	3	3	0	0	0	0	1	1	2	1.65	1	7	1	2	1	40000	2	20000
97	483	3	1	3	0	10	4	100	1	1	2	1.65	1	7	1	2	1	40000	2	20000
97	483	3	2	3	1	30	1	10	1	1	2	1.65	1	7	1	2	1	40000	2	20000
97	483	3	3	3	0	0	0	0	1	1	2	1.65	1	7	1	2	1	40000	2	20000
97	484	4	1	3	0	20	3	10	1	1	2	1.65	1	7	1	2	1	40000	2	20000
97	484	4	2	3	1	30	2	50	1	1	2	1.65	1	7	1	2	1	40000	2	20000
97	484	4	3	3	0	0	0	0	1	1	2	1.65	1	7	1	2	1	40000	2	20000
97	485	5	1	3	0	20	1	100	1	1	2	1.65	1	7	1	2	1	40000	2	20000
97	485	5	2	3	1	10	2	5	1	1	2	1.65	1	7	1	2	1	40000	2	20000
97	485	5	3	3	0	0	0	0	1	1	2	1.65	1	7	1	2	1	40000	2	20000
98	486	1	1	3	1	10	3	25	1	1	1	1.35	2	5	0	2	1	17500	2	8750
98	486	1	2	3	0	30	4	10	1	1	1	1.35	2	5	0	2	1	17500	2	8750
98	486	1	3	3	0	0	0	0	1	1	1	1.35	2	5	0	2	1	17500	2	8750
98	487	2	1	3	1	20	1	5	1	1	1	1.35	2	5	0	2	1	17500	2	8750
98	487	2	2	3	0	30	2	100	1	1	1	1.35	2	5	0	2	1	17500	2	8750
98	487	2	3	3	0	0	0	0	1	1	1	1.35	2	5	0	2	1	17500	2	8750
98	488	3	1	3	0	10	3	50	1	1	1	1.35	2	5	0	2	1	17500	2	8750
98	488	3	2	3	1	30	4	25	1	1	1	1.35	2	5	0	2	1	17500	2	8750
98	488	3	3	3	0	0	0	0	1	1	1	1.35	2	5	0	2	1	17500	2	8750
98	489	4	1	3	1	20	4	5	1	1	1	1.35	2	5	0	2	1	17500	2	8750
98	489	4	2	3	0	10	4	50	1	1	1	1.35	2	5	0	2	1	17500	2	8750
98	489	4	3	3	0	0	0	0	1	1	1	1.35	2	5	0	2	1	17500	2	8750
98	490	5	1	3	0	30	3	100	1	1	1	1.35	2	5	0	2	1	17500	2	8750
98	490	5	2	3	1	20	2	10	1	1	1	1.35	2	5	0	2	1	17500	2	8750
98	490	5	3	3	0	0	0	0	1	1	1	1.35	2	5	0	2	1	17500	2	8750
99	491	1	1	3	0	10	4	100	2	1	1	2	2	7	0	2	1	40000	2	20000
99	491	1	2	3	1	20	3	25	2	1	1	2	2	7	0	2	1	40000	2	20000
99	491	1	3	3	0	0	0	0	2	1	1	2	2	7	0	2	1	40000	2	20000
99	492	2	1	3	0	10	1	50	2	1	1	2	2	7	0	2	1	40000	2	20000
99	492	2	2	3	1	20	2	5	2	1	1	2	2	7	0	2	1	40000	2	20000
99	492	2	3	3	0	0	0	0	2	1	1	2	2	7	0	2	1	40000	2	20000
99	493	3	1	3	0	30	1	10	2	1	1	2	2	7	0	2	1	40000	2	20000
99	493	3	2	3	1	10	2	25	2	1	1	2	2	7	0	2	1	40000	2	20000
99	493	3	3	3	0	0	0	0	2	1	1	2	2	7	0	2	1	40000	2	20000
99	494	4	1	3	1	20	4	5	2	1	1	2	2	7	0	2	1	40000	2	20000
99	494	4	2	3	0	30	3	100	2	1	1	2	2	7	0	2	1	40000	2	20000
99	494	4	3	3	0	0	0	0	2	1	1	2	2	7	0	2	1	40000	2	20000
99	495	5	1	3	0	20	1	10	2	1	1	2	2	7	0	2	1	40000	2	20000
99	495	5	2	3	0	30	4	50	2	1	1	2	2	7	0	2	1	40000	2	20000
99	495	5	3	3	1	0	0	0	2	1	1	2	2	7	0	2	1	40000	2	20000
100	496	1	1	3	0	10	2	10	1	2	1	1.9	2	3	0	1	3	8750	1	8750
100	496	1	2	3	1	20	3	25	1	2	1	1.9	2	3	0	1	3	8750	1	8750
100	496	1	3	3	0	0	0	0	1	2	1	1.9	2	3	0	1	3	8750	1	8750
100	497	2	1	3	0	30	1	50	1	2	1	1.9	2	3	0	1	3	8750	1	8750
100	497	2	2	3	1	10	4	5	1	2	1	1.9	2	3	0	1	3	8750	1	8750
100	497	2	3	3	0	0	0	0	1	2	1	1.9	2	3	0	1	3	8750	1	8750
100	498	3	1	3	1	10	2	100	1	2	1	1.9	2	3	0	1	3	8750	1	8750
100	498	3	2	3	0	30	1	5	1	2	1	1.9	2	3	0	1	3	8750	1	8750
100	498	3	3	3	0	0	0	0	1	2	1	1.9	2	3	0	1	3	8750	1	8750
100	499	4	1	3	0	20	3	100	1	2	1	1.9	2	3	0	1	3	8750	1	8750
100	499	4	2	3	1	10	4	25	1	2	1	1.9	2	3	0	1	3	8750	1	8750
100	499	4	3	3	0	0	0	0	1	2	1	1.9	2	3	0	1	3	8750	1	8750
100	500	5	1	3	1	30	4	10	1	2	1	1.9	2	3	0	1	3	8750	1	8750
100	500	5	2	3	0	20	2	50	1	2	1	1.9	2	3	0	1	3	8750	1	8750
100	500	5	3	3	0	0	0	0	1	2	1	1.9	2	3	0	1	3	8750	1	8750
101	501	1	1	3	0	10	4	100	2	2	1	1.75	2	4	0	1	3	12500	1	12500
101	501	1	2	3	1	20	3	25	2	2	1	1.75	2	4	0	1	3	12500	1	12500
101	501	1	3	3	0	0	0	0	2	2	1	1.75	2	4	0	1	3	12500	1	12500
101	502	2	1	3	0	10	1	50	2	2	1	1.75	2	4	0	1	3	12500	1	12500
101	502	2	2	3	0	20	2	5	2	2	1	1.75	2	4	0	1	3	12500	1	12500
101	502	2	3	3	1	0	0	0	2	2	1	1.75	2	4	0	1	3	12500	1	12500
101	503	3	1	3	0	30	1	10	2	2	1	1.75	2	4	0	1	3	12500	1	12500
101	503	3	2	3	0	10	2	25	2	2	1	1.75	2	4	0	1	3	12500	1	12500
101	503	3	3	3	1	0	0	0	2	2	1	1.75	2	4	0	1	3	12500	1	12500
101	504	4	1	3	1	20	4	5	2	2	1	1.75	2	4	0	1	3	12500	1	12500
101	504	4	2	3	0	30	3	100	2	2	1	1.75	2	4	0	1	3	12500	1	12500
101	504	4	3	3	0	0	0	0	2	2	1	1.75	2	4	0	1	3	12500	1	12500
101	505	5	1	3	0	20	1	10	2	2	1	1.75	2	4	0	1	3	12500	1	12500
101	505	5	2	3	1	30	4	50	2	2	1	1.75	2	4	0	1	3	12500	1	12500
101	505	5	3	3	0	0	0	0	2	2	1	1.75	2	4	0	1	3	12500	1	12500
102	506	1	1	3	0	10	3	25	3	1	2	2.2	1	7	0	1	1	40000	1	40000
102	506	1	2	3	1	30	4	10	3	1	2	2.2	1	7	0	1	1	40000	1	40000
102	506	1	3	3	0	0	0	0	3	1	2	2.2	1	7	0	1	1	40000	1	40000
102	507	2	1	3	1	20	1	5	3	1	2	2.2	1	7	0	1	1	40000	1	40000
102	507	2	2	3	0	30	2	100	3	1	2	2.2	1	7	0	1	1	40000	1	40000
102	507	2	3	3	0	0	0	0	3	1	2	2.2	1	7	0	1	1	40000	1	40000
102	508	3	1	3	0	10	3	50	3	1	2	2.2	1	7	0	1	1	40000	1	40000
102	508	3	2	3	1	30	4	25	3	1	2	2.2	1	7	0	1	1	40000	1	40000
102	508	3	3	3	0	0	0	0	3	1	2	2.2	1	7	0	1	1	40000	1	40000
102	509	4	1	3	1	20	4	5	3	1	2	2.2	1	7	0	1	1	40000	1	40000
102	509	4	2	3	0	10	4	50	3	1	2	2.2	1	7	0	1	1	40000	1	40000
102	509	4	3	3	0	0	0	0	3	1	2	2.2	1	7	0	1	1	40000	1	40000
102	510	5	1	3	0	30	3	100	3	1	2	2.2	1	7	0	1	1	40000	1	40000
102	510	5	2	3	1	20	2	10	3	1	2	2.2	1	7	0	1	1	40000	1	40000
102	510	5	3	3	0	0	0	0	3	1	2	2.2	1	7	0	1	1	40000	1	40000
103	511	1	1	3	1	20	4	50	1	1	2	1.9	1	7	0	1	1	40000	1	40000
103	511	1	2	3	0	10	1	10	1	1	2	1.9	1	7	0	1	1	40000	1	40000
103	511	1	3	3	0	0	0	0	1	1	2	1.9	1	7	0	1	1	40000	1	40000
103	512	2	1	3	1	20	2	25	1	1	2	1.9	1	7	0	1	1	40000	1	40000
103	512	2	2	3	0	30	3	5	1	1	2	1.9	1	7	0	1	1	40000	1	40000
103	512	2	3	3	0	0	0	0	1	1	2	1.9	1	7	0	1	1	40000	1	40000
103	513	3	1	3	1	10	4	100	1	1	2	1.9	1	7	0	1	1	40000	1	40000
103	513	3	2	3	0	30	1	10	1	1	2	1.9	1	7	0	1	1	40000	1	40000
103	513	3	3	3	0	0	0	0	1	1	2	1.9	1	7	0	1	1	40000	1	40000
103	514	4	1	3	1	20	3	10	1	1	2	1.9	1	7	0	1	1	40000	1	40000
103	514	4	2	3	0	30	2	50	1	1	2	1.9	1	7	0	1	1	40000	1	40000
103	514	4	3	3	0	0	0	0	1	1	2	1.9	1	7	0	1	1	40000	1	40000
103	515	5	1	3	1	20	1	100	1	1	2	1.9	1	7	0	1	1	40000	1	40000
103	515	5	2	3	0	10	2	5	1	1	2	1.9	1	7	0	1	1	40000	1	40000
103	515	5	3	3	0	0	0	0	1	1	2	1.9	1	7	0	1	1	40000	1	40000
104	516	1	1	3	0	20	1	100	1	1	2	2.45	2	4	0	3	NA	12500	3	4166.666667
104	516	1	2	3	0	10	3	10	1	1	2	2.45	2	4	0	3	NA	12500	3	4166.666667
104	516	1	3	3	1	0	0	0	1	1	2	2.45	2	4	0	3	NA	12500	3	4166.666667
104	517	2	1	3	0	30	2	5	1	1	2	2.45	2	4	0	3	NA	12500	3	4166.666667
104	517	2	2	3	0	10	1	25	1	1	2	2.45	2	4	0	3	NA	12500	3	4166.666667
104	517	2	3	3	1	0	0	0	1	1	2	2.45	2	4	0	3	NA	12500	3	4166.666667
104	518	3	1	3	1	20	4	10	1	1	2	2.45	2	4	0	3	NA	12500	3	4166.666667
104	518	3	2	3	0	30	3	50	1	1	2	2.45	2	4	0	3	NA	12500	3	4166.666667
104	518	3	3	3	0	0	0	0	1	1	2	2.45	2	4	0	3	NA	12500	3	4166.666667
104	519	4	1	3	0	30	1	25	1	1	2	2.45	2	4	0	3	NA	12500	3	4166.666667
104	519	4	2	3	0	10	3	5	1	1	2	2.45	2	4	0	3	NA	12500	3	4166.666667
104	519	4	3	3	1	0	0	0	1	1	2	2.45	2	4	0	3	NA	12500	3	4166.666667
104	520	5	1	3	1	20	4	50	1	1	2	2.45	2	4	0	3	NA	12500	3	4166.666667
104	520	5	2	3	0	30	1	100	1	1	2	2.45	2	4	0	3	NA	12500	3	4166.666667
104	520	5	3	3	0	0	0	0	1	1	2	2.45	2	4	0	3	NA	12500	3	4166.666667
106	526	1	1	3	0	10	2	10	4	2	2	1.6	2	6	0	1	1	25000	1	25000
106	526	1	2	3	1	20	3	25	4	2	2	1.6	2	6	0	1	1	25000	1	25000
106	526	1	3	3	0	0	0	0	4	2	2	1.6	2	6	0	1	1	25000	1	25000
106	527	2	1	3	0	30	1	50	4	2	2	1.6	2	6	0	1	1	25000	1	25000
106	527	2	2	3	1	10	4	5	4	2	2	1.6	2	6	0	1	1	25000	1	25000
106	527	2	3	3	0	0	0	0	4	2	2	1.6	2	6	0	1	1	25000	1	25000
106	528	3	1	3	0	10	2	100	4	2	2	1.6	2	6	0	1	1	25000	1	25000
106	528	3	2	3	1	30	1	5	4	2	2	1.6	2	6	0	1	1	25000	1	25000
106	528	3	3	3	0	0	0	0	4	2	2	1.6	2	6	0	1	1	25000	1	25000
106	529	4	1	3	0	20	3	100	4	2	2	1.6	2	6	0	1	1	25000	1	25000
106	529	4	2	3	1	10	4	25	4	2	2	1.6	2	6	0	1	1	25000	1	25000
106	529	4	3	3	0	0	0	0	4	2	2	1.6	2	6	0	1	1	25000	1	25000
106	530	5	1	3	1	30	4	10	4	2	2	1.6	2	6	0	1	1	25000	1	25000
106	530	5	2	3	0	20	2	50	4	2	2	1.6	2	6	0	1	1	25000	1	25000
106	530	5	3	3	0	0	0	0	4	2	2	1.6	2	6	0	1	1	25000	1	25000
108	536	1	1	3	0	10	2	10	2	2	1	1.4	1	9	0	4	1	80000	4	20000
108	536	1	2	3	1	20	3	25	2	2	1	1.4	1	9	0	4	1	80000	4	20000
108	536	1	3	3	0	0	0	0	2	2	1	1.4	1	9	0	4	1	80000	4	20000
108	537	2	1	3	0	30	1	50	2	2	1	1.4	1	9	0	4	1	80000	4	20000
108	537	2	2	3	1	10	4	5	2	2	1	1.4	1	9	0	4	1	80000	4	20000
108	537	2	3	3	0	0	0	0	2	2	1	1.4	1	9	0	4	1	80000	4	20000
108	538	3	1	3	1	10	2	100	2	2	1	1.4	1	9	0	4	1	80000	4	20000
108	538	3	2	3	0	30	1	5	2	2	1	1.4	1	9	0	4	1	80000	4	20000
108	538	3	3	3	0	0	0	0	2	2	1	1.4	1	9	0	4	1	80000	4	20000
108	539	4	1	3	0	20	3	100	2	2	1	1.4	1	9	0	4	1	80000	4	20000
108	539	4	2	3	1	10	4	25	2	2	1	1.4	1	9	0	4	1	80000	4	20000
108	539	4	3	3	0	0	0	0	2	2	1	1.4	1	9	0	4	1	80000	4	20000
108	540	5	1	3	1	30	4	10	2	2	1	1.4	1	9	0	4	1	80000	4	20000
108	540	5	2	3	0	20	2	50	2	2	1	1.4	1	9	0	4	1	80000	4	20000
108	540	5	3	3	0	0	0	0	2	2	1	1.4	1	9	0	4	1	80000	4	20000
110	546	1	1	3	0	20	1	100	3	1	2	2.75	2	NA	0	2	NA	NA	2	NA
110	546	1	2	3	1	10	3	10	3	1	2	2.75	2	NA	0	2	NA	NA	2	NA
110	546	1	3	3	0	0	0	0	3	1	2	2.75	2	NA	0	2	NA	NA	2	NA
110	547	2	1	3	0	30	2	5	3	1	2	2.75	2	NA	0	2	NA	NA	2	NA
110	547	2	2	3	0	10	1	25	3	1	2	2.75	2	NA	0	2	NA	NA	2	NA
110	547	2	3	3	1	0	0	0	3	1	2	2.75	2	NA	0	2	NA	NA	2	NA
110	548	3	1	3	0	20	4	10	3	1	2	2.75	2	NA	0	2	NA	NA	2	NA
110	548	3	2	3	0	30	3	50	3	1	2	2.75	2	NA	0	2	NA	NA	2	NA
110	548	3	3	3	1	0	0	0	3	1	2	2.75	2	NA	0	2	NA	NA	2	NA
110	549	4	1	3	0	30	1	25	3	1	2	2.75	2	NA	0	2	NA	NA	2	NA
110	549	4	2	3	0	10	3	5	3	1	2	2.75	2	NA	0	2	NA	NA	2	NA
110	549	4	3	3	1	0	0	0	3	1	2	2.75	2	NA	0	2	NA	NA	2	NA
110	550	5	1	3	0	20	4	50	3	1	2	2.75	2	NA	0	2	NA	NA	2	NA
110	550	5	2	3	0	30	1	100	3	1	2	2.75	2	NA	0	2	NA	NA	2	NA
110	550	5	3	3	1	0	0	0	3	1	2	2.75	2	NA	0	2	NA	NA	2	NA
111	551	1	1	3	0	10	4	100	2	1	1	2.5	2	1	0	1	NA	5000	1	5000
111	551	1	2	3	1	20	3	25	2	1	1	2.5	2	1	0	1	NA	5000	1	5000
111	551	1	3	3	0	0	0	0	2	1	1	2.5	2	1	0	1	NA	5000	1	5000
111	552	2	1	3	0	10	1	50	2	1	1	2.5	2	1	0	1	NA	5000	1	5000
111	552	2	2	3	1	20	2	5	2	1	1	2.5	2	1	0	1	NA	5000	1	5000
111	552	2	3	3	0	0	0	0	2	1	1	2.5	2	1	0	1	NA	5000	1	5000
111	553	3	1	3	1	30	1	10	2	1	1	2.5	2	1	0	1	NA	5000	1	5000
111	553	3	2	3	0	10	2	25	2	1	1	2.5	2	1	0	1	NA	5000	1	5000
111	553	3	3	3	0	0	0	0	2	1	1	2.5	2	1	0	1	NA	5000	1	5000
111	554	4	1	3	1	20	4	5	2	1	1	2.5	2	1	0	1	NA	5000	1	5000
111	554	4	2	3	0	30	3	100	2	1	1	2.5	2	1	0	1	NA	5000	1	5000
111	554	4	3	3	0	0	0	0	2	1	1	2.5	2	1	0	1	NA	5000	1	5000
111	555	5	1	3	0	20	1	10	2	1	1	2.5	2	1	0	1	NA	5000	1	5000
111	555	5	2	3	1	30	4	50	2	1	1	2.5	2	1	0	1	NA	5000	1	5000
111	555	5	3	3	0	0	0	0	2	1	1	2.5	2	1	0	1	NA	5000	1	5000
112	556	1	1	3	0	20	4	50	2	1	1	2.55	2	1	0	2	NA	5000	2	2500
112	556	1	2	3	1	10	1	10	2	1	1	2.55	2	1	0	2	NA	5000	2	2500
112	556	1	3	3	0	0	0	0	2	1	1	2.55	2	1	0	2	NA	5000	2	2500
112	557	2	1	3	1	20	2	25	2	1	1	2.55	2	1	0	2	NA	5000	2	2500
112	557	2	2	3	0	30	3	5	2	1	1	2.55	2	1	0	2	NA	5000	2	2500
112	557	2	3	3	0	0	0	0	2	1	1	2.55	2	1	0	2	NA	5000	2	2500
112	558	3	1	3	1	10	4	100	2	1	1	2.55	2	1	0	2	NA	5000	2	2500
112	558	3	2	3	0	30	1	10	2	1	1	2.55	2	1	0	2	NA	5000	2	2500
112	558	3	3	3	0	0	0	0	2	1	1	2.55	2	1	0	2	NA	5000	2	2500
112	559	4	1	3	1	20	3	10	2	1	1	2.55	2	1	0	2	NA	5000	2	2500
112	559	4	2	3	0	30	2	50	2	1	1	2.55	2	1	0	2	NA	5000	2	2500
112	559	4	3	3	0	0	0	0	2	1	1	2.55	2	1	0	2	NA	5000	2	2500
112	560	5	1	3	0	20	1	100	2	1	1	2.55	2	1	0	2	NA	5000	2	2500
112	560	5	2	3	1	10	2	5	2	1	1	2.55	2	1	0	2	NA	5000	2	2500
112	560	5	3	3	0	0	0	0	2	1	1	2.55	2	1	0	2	NA	5000	2	2500
114	566	1	1	3	1	10	3	25	4	1	1	1.1	2	8	2	4	1	60000	4	15000
114	566	1	2	3	0	30	4	10	4	1	1	1.1	2	8	2	4	1	60000	4	15000
114	566	1	3	3	0	0	0	0	4	1	1	1.1	2	8	2	4	1	60000	4	15000
114	567	2	1	3	1	20	1	5	4	1	1	1.1	2	8	2	4	1	60000	4	15000
114	567	2	2	3	0	30	2	100	4	1	1	1.1	2	8	2	4	1	60000	4	15000
114	567	2	3	3	0	0	0	0	4	1	1	1.1	2	8	2	4	1	60000	4	15000
114	568	3	1	3	0	10	3	50	4	1	1	1.1	2	8	2	4	1	60000	4	15000
114	568	3	2	3	1	30	4	25	4	1	1	1.1	2	8	2	4	1	60000	4	15000
114	568	3	3	3	0	0	0	0	4	1	1	1.1	2	8	2	4	1	60000	4	15000
114	569	4	1	3	1	20	4	5	4	1	1	1.1	2	8	2	4	1	60000	4	15000
114	569	4	2	3	0	10	4	50	4	1	1	1.1	2	8	2	4	1	60000	4	15000
114	569	4	3	3	0	0	0	0	4	1	1	1.1	2	8	2	4	1	60000	4	15000
114	570	5	1	3	0	30	3	100	4	1	1	1.1	2	8	2	4	1	60000	4	15000
114	570	5	2	3	1	20	2	10	4	1	1	1.1	2	8	2	4	1	60000	4	15000
114	570	5	3	3	0	0	0	0	4	1	1	1.1	2	8	2	4	1	60000	4	15000
115	571	1	1	3	0	20	1	100	2	2	2	2.05	1	8	0	3	1	60000	3	20000
115	571	1	2	3	1	10	3	10	2	2	2	2.05	1	8	0	3	1	60000	3	20000
115	571	1	3	3	0	0	0	0	2	2	2	2.05	1	8	0	3	1	60000	3	20000
115	572	2	1	3	0	30	2	5	2	2	2	2.05	1	8	0	3	1	60000	3	20000
115	572	2	2	3	0	10	1	25	2	2	2	2.05	1	8	0	3	1	60000	3	20000
115	572	2	3	3	1	0	0	0	2	2	2	2.05	1	8	0	3	1	60000	3	20000
115	573	3	1	3	1	20	4	10	2	2	2	2.05	1	8	0	3	1	60000	3	20000
115	573	3	2	3	0	30	3	50	2	2	2	2.05	1	8	0	3	1	60000	3	20000
115	573	3	3	3	0	0	0	0	2	2	2	2.05	1	8	0	3	1	60000	3	20000
115	574	4	1	3	0	30	1	25	2	2	2	2.05	1	8	0	3	1	60000	3	20000
115	574	4	2	3	1	10	3	5	2	2	2	2.05	1	8	0	3	1	60000	3	20000
115	574	4	3	3	0	0	0	0	2	2	2	2.05	1	8	0	3	1	60000	3	20000
115	575	5	1	3	1	20	4	50	2	2	2	2.05	1	8	0	3	1	60000	3	20000
115	575	5	2	3	0	30	1	100	2	2	2	2.05	1	8	0	3	1	60000	3	20000
115	575	5	3	3	0	0	0	0	2	2	2	2.05	1	8	0	3	1	60000	3	20000
116	576	1	1	3	1	20	4	50	2	1	1	1.3	1	6	0	1	3	25000	1	25000
116	576	1	2	3	0	10	1	10	2	1	1	1.3	1	6	0	1	3	25000	1	25000
116	576	1	3	3	0	0	0	0	2	1	1	1.3	1	6	0	1	3	25000	1	25000
116	577	2	1	3	0	20	2	25	2	1	1	1.3	1	6	0	1	3	25000	1	25000
116	577	2	2	3	1	30	3	5	2	1	1	1.3	1	6	0	1	3	25000	1	25000
116	577	2	3	3	0	0	0	0	2	1	1	1.3	1	6	0	1	3	25000	1	25000
116	578	3	1	3	0	10	4	100	2	1	1	1.3	1	6	0	1	3	25000	1	25000
116	578	3	2	3	1	30	1	10	2	1	1	1.3	1	6	0	1	3	25000	1	25000
116	578	3	3	3	0	0	0	0	2	1	1	1.3	1	6	0	1	3	25000	1	25000
116	579	4	1	3	1	20	3	10	2	1	1	1.3	1	6	0	1	3	25000	1	25000
116	579	4	2	3	0	30	2	50	2	1	1	1.3	1	6	0	1	3	25000	1	25000
116	579	4	3	3	0	0	0	0	2	1	1	1.3	1	6	0	1	3	25000	1	25000
116	580	5	1	3	0	20	1	100	2	1	1	1.3	1	6	0	1	3	25000	1	25000
116	580	5	2	3	1	10	2	5	2	1	1	1.3	1	6	0	1	3	25000	1	25000
116	580	5	3	3	0	0	0	0	2	1	1	1.3	1	6	0	1	3	25000	1	25000
117	581	1	1	3	1	20	4	50	2	2	2	2.05	2	7	0	5	1	40000	5	8000
117	581	1	2	3	0	10	1	10	2	2	2	2.05	2	7	0	5	1	40000	5	8000
117	581	1	3	3	0	0	0	0	2	2	2	2.05	2	7	0	5	1	40000	5	8000
117	582	2	1	3	0	20	2	25	2	2	2	2.05	2	7	0	5	1	40000	5	8000
117	582	2	2	3	1	30	3	5	2	2	2	2.05	2	7	0	5	1	40000	5	8000
117	582	2	3	3	0	0	0	0	2	2	2	2.05	2	7	0	5	1	40000	5	8000
117	583	3	1	3	0	10	4	100	2	2	2	2.05	2	7	0	5	1	40000	5	8000
117	583	3	2	3	0	30	1	10	2	2	2	2.05	2	7	0	5	1	40000	5	8000
117	583	3	3	3	1	0	0	0	2	2	2	2.05	2	7	0	5	1	40000	5	8000
117	584	4	1	3	1	20	3	10	2	2	2	2.05	2	7	0	5	1	40000	5	8000
117	584	4	2	3	0	30	2	50	2	2	2	2.05	2	7	0	5	1	40000	5	8000
117	584	4	3	3	0	0	0	0	2	2	2	2.05	2	7	0	5	1	40000	5	8000
117	585	5	1	3	0	20	1	100	2	2	2	2.05	2	7	0	5	1	40000	5	8000
117	585	5	2	3	1	10	2	5	2	2	2	2.05	2	7	0	5	1	40000	5	8000
117	585	5	3	3	0	0	0	0	2	2	2	2.05	2	7	0	5	1	40000	5	8000
118	586	1	1	3	0	10	4	100	2	1	2	1.8	2	7	0	3	NA	40000	3	13333.33333
118	586	1	2	3	1	20	3	25	2	1	2	1.8	2	7	0	3	NA	40000	3	13333.33333
118	586	1	3	3	0	0	0	0	2	1	2	1.8	2	7	0	3	NA	40000	3	13333.33333
118	587	2	1	3	0	10	1	50	2	1	2	1.8	2	7	0	3	NA	40000	3	13333.33333
118	587	2	2	3	1	20	2	5	2	1	2	1.8	2	7	0	3	NA	40000	3	13333.33333
118	587	2	3	3	0	0	0	0	2	1	2	1.8	2	7	0	3	NA	40000	3	13333.33333
118	588	3	1	3	0	30	1	10	2	1	2	1.8	2	7	0	3	NA	40000	3	13333.33333
118	588	3	2	3	1	10	2	25	2	1	2	1.8	2	7	0	3	NA	40000	3	13333.33333
118	588	3	3	3	0	0	0	0	2	1	2	1.8	2	7	0	3	NA	40000	3	13333.33333
118	589	4	1	3	1	20	4	5	2	1	2	1.8	2	7	0	3	NA	40000	3	13333.33333
118	589	4	2	3	0	30	3	100	2	1	2	1.8	2	7	0	3	NA	40000	3	13333.33333
118	589	4	3	3	0	0	0	0	2	1	2	1.8	2	7	0	3	NA	40000	3	13333.33333
118	590	5	1	3	0	20	1	10	2	1	2	1.8	2	7	0	3	NA	40000	3	13333.33333
118	590	5	2	3	1	30	4	50	2	1	2	1.8	2	7	0	3	NA	40000	3	13333.33333
118	590	5	3	3	0	0	0	0	2	1	2	1.8	2	7	0	3	NA	40000	3	13333.33333
119	591	1	1	3	1	10	3	25	2	2	2	1.5	2	6	1	2	1	25000	2	12500
119	591	1	2	3	0	30	4	10	2	2	2	1.5	2	6	1	2	1	25000	2	12500
119	591	1	3	3	0	0	0	0	2	2	2	1.5	2	6	1	2	1	25000	2	12500
119	592	2	1	3	0	20	1	5	2	2	2	1.5	2	6	1	2	1	25000	2	12500
119	592	2	2	3	1	30	2	100	2	2	2	1.5	2	6	1	2	1	25000	2	12500
119	592	2	3	3	0	0	0	0	2	2	2	1.5	2	6	1	2	1	25000	2	12500
119	593	3	1	3	1	10	3	50	2	2	2	1.5	2	6	1	2	1	25000	2	12500
119	593	3	2	3	0	30	4	25	2	2	2	1.5	2	6	1	2	1	25000	2	12500
119	593	3	3	3	0	0	0	0	2	2	2	1.5	2	6	1	2	1	25000	2	12500
119	594	4	1	3	0	20	4	5	2	2	2	1.5	2	6	1	2	1	25000	2	12500
119	594	4	2	3	1	10	4	50	2	2	2	1.5	2	6	1	2	1	25000	2	12500
119	594	4	3	3	0	0	0	0	2	2	2	1.5	2	6	1	2	1	25000	2	12500
119	595	5	1	3	1	30	3	100	2	2	2	1.5	2	6	1	2	1	25000	2	12500
119	595	5	2	3	0	20	2	10	2	2	2	1.5	2	6	1	2	1	25000	2	12500
119	595	5	3	3	0	0	0	0	2	2	2	1.5	2	6	1	2	1	25000	2	12500
120	596	1	1	3	0	20	4	50	4	1	1	1.5	2	3	3	5	1	8750	5	1750
120	596	1	2	3	1	10	1	10	4	1	1	1.5	2	3	3	5	1	8750	5	1750
120	596	1	3	3	0	0	0	0	4	1	1	1.5	2	3	3	5	1	8750	5	1750
120	597	2	1	3	0	20	2	25	4	1	1	1.5	2	3	3	5	1	8750	5	1750
120	597	2	2	3	1	30	3	5	4	1	1	1.5	2	3	3	5	1	8750	5	1750
120	597	2	3	3	0	0	0	0	4	1	1	1.5	2	3	3	5	1	8750	5	1750
120	598	3	1	3	0	10	4	100	4	1	1	1.5	2	3	3	5	1	8750	5	1750
120	598	3	2	3	0	30	1	10	4	1	1	1.5	2	3	3	5	1	8750	5	1750
120	598	3	3	3	1	0	0	0	4	1	1	1.5	2	3	3	5	1	8750	5	1750
120	599	4	1	3	1	20	3	10	4	1	1	1.5	2	3	3	5	1	8750	5	1750
120	599	4	2	3	0	30	2	50	4	1	1	1.5	2	3	3	5	1	8750	5	1750
120	599	4	3	3	0	0	0	0	4	1	1	1.5	2	3	3	5	1	8750	5	1750
120	600	5	1	3	0	20	1	100	4	1	1	1.5	2	3	3	5	1	8750	5	1750
120	600	5	2	3	1	10	2	5	4	1	1	1.5	2	3	3	5	1	8750	5	1750
120	600	5	3	3	0	0	0	0	4	1	1	1.5	2	3	3	5	1	8750	5	1750
121	601	1	1	3	1	20	4	50	3	1	1	1.7	1	8	0	2	1	60000	2	30000
121	601	1	2	3	0	10	1	10	3	1	1	1.7	1	8	0	2	1	60000	2	30000
121	601	1	3	3	0	0	0	0	3	1	1	1.7	1	8	0	2	1	60000	2	30000
121	602	2	1	3	0	20	2	25	3	1	1	1.7	1	8	0	2	1	60000	2	30000
121	602	2	2	3	1	30	3	5	3	1	1	1.7	1	8	0	2	1	60000	2	30000
121	602	2	3	3	0	0	0	0	3	1	1	1.7	1	8	0	2	1	60000	2	30000
121	603	3	1	3	1	10	4	100	3	1	1	1.7	1	8	0	2	1	60000	2	30000
121	603	3	2	3	0	30	1	10	3	1	1	1.7	1	8	0	2	1	60000	2	30000
121	603	3	3	3	0	0	0	0	3	1	1	1.7	1	8	0	2	1	60000	2	30000
121	604	4	1	3	0	20	3	10	3	1	1	1.7	1	8	0	2	1	60000	2	30000
121	604	4	2	3	1	30	2	50	3	1	1	1.7	1	8	0	2	1	60000	2	30000
121	604	4	3	3	0	0	0	0	3	1	1	1.7	1	8	0	2	1	60000	2	30000
121	605	5	1	3	1	20	1	100	3	1	1	1.7	1	8	0	2	1	60000	2	30000
121	605	5	2	3	0	10	2	5	3	1	1	1.7	1	8	0	2	1	60000	2	30000
121	605	5	3	3	0	0	0	0	3	1	1	1.7	1	8	0	2	1	60000	2	30000
123	611	1	1	3	0	20	1	100	2	2	1	1.95	2	9	1	4	1	80000	4	20000
123	611	1	2	3	1	10	3	10	2	2	1	1.95	2	9	1	4	1	80000	4	20000
123	611	1	3	3	0	0	0	0	2	2	1	1.95	2	9	1	4	1	80000	4	20000
123	612	2	1	3	0	30	2	5	2	2	1	1.95	2	9	1	4	1	80000	4	20000
123	612	2	2	3	0	10	1	25	2	2	1	1.95	2	9	1	4	1	80000	4	20000
123	612	2	3	3	1	0	0	0	2	2	1	1.95	2	9	1	4	1	80000	4	20000
123	613	3	1	3	1	20	4	10	2	2	1	1.95	2	9	1	4	1	80000	4	20000
123	613	3	2	3	0	30	3	50	2	2	1	1.95	2	9	1	4	1	80000	4	20000
123	613	3	3	3	0	0	0	0	2	2	1	1.95	2	9	1	4	1	80000	4	20000
123	614	4	1	3	0	30	1	25	2	2	1	1.95	2	9	1	4	1	80000	4	20000
123	614	4	2	3	1	10	3	5	2	2	1	1.95	2	9	1	4	1	80000	4	20000
123	614	4	3	3	0	0	0	0	2	2	1	1.95	2	9	1	4	1	80000	4	20000
123	615	5	1	3	1	20	4	50	2	2	1	1.95	2	9	1	4	1	80000	4	20000
123	615	5	2	3	0	30	1	100	2	2	1	1.95	2	9	1	4	1	80000	4	20000
123	615	5	3	3	0	0	0	0	2	2	1	1.95	2	9	1	4	1	80000	4	20000
124	616	1	1	3	1	20	4	50	2	2	1	1.65	1	8	2	4	1	60000	4	15000
124	616	1	2	3	0	10	1	10	2	2	1	1.65	1	8	2	4	1	60000	4	15000
124	616	1	3	3	0	0	0	0	2	2	1	1.65	1	8	2	4	1	60000	4	15000
124	617	2	1	3	1	20	2	25	2	2	1	1.65	1	8	2	4	1	60000	4	15000
124	617	2	2	3	0	30	3	5	2	2	1	1.65	1	8	2	4	1	60000	4	15000
124	617	2	3	3	0	0	0	0	2	2	1	1.65	1	8	2	4	1	60000	4	15000
124	618	3	1	3	1	10	4	100	2	2	1	1.65	1	8	2	4	1	60000	4	15000
124	618	3	2	3	0	30	1	10	2	2	1	1.65	1	8	2	4	1	60000	4	15000
124	618	3	3	3	0	0	0	0	2	2	1	1.65	1	8	2	4	1	60000	4	15000
124	619	4	1	3	1	20	3	10	2	2	1	1.65	1	8	2	4	1	60000	4	15000
124	619	4	2	3	0	30	2	50	2	2	1	1.65	1	8	2	4	1	60000	4	15000
124	619	4	3	3	0	0	0	0	2	2	1	1.65	1	8	2	4	1	60000	4	15000
124	620	5	1	3	1	20	1	100	2	2	1	1.65	1	8	2	4	1	60000	4	15000
124	620	5	2	3	0	10	2	5	2	2	1	1.65	1	8	2	4	1	60000	4	15000
124	620	5	3	3	0	0	0	0	2	2	1	1.65	1	8	2	4	1	60000	4	15000
125	621	1	1	3	0	20	1	100	3	2	2	1.8	2	6	0	2	1	25000	2	12500
125	621	1	2	3	1	10	3	10	3	2	2	1.8	2	6	0	2	1	25000	2	12500
125	621	1	3	3	0	0	0	0	3	2	2	1.8	2	6	0	2	1	25000	2	12500
125	622	2	1	3	1	30	2	5	3	2	2	1.8	2	6	0	2	1	25000	2	12500
125	622	2	2	3	0	10	1	25	3	2	2	1.8	2	6	0	2	1	25000	2	12500
125	622	2	3	3	0	0	0	0	3	2	2	1.8	2	6	0	2	1	25000	2	12500
125	623	3	1	3	1	20	4	10	3	2	2	1.8	2	6	0	2	1	25000	2	12500
125	623	3	2	3	0	30	3	50	3	2	2	1.8	2	6	0	2	1	25000	2	12500
125	623	3	3	3	0	0	0	0	3	2	2	1.8	2	6	0	2	1	25000	2	12500
125	624	4	1	3	0	30	1	25	3	2	2	1.8	2	6	0	2	1	25000	2	12500
125	624	4	2	3	1	10	3	5	3	2	2	1.8	2	6	0	2	1	25000	2	12500
125	624	4	3	3	0	0	0	0	3	2	2	1.8	2	6	0	2	1	25000	2	12500
125	625	5	1	3	0	20	4	50	3	2	2	1.8	2	6	0	2	1	25000	2	12500
125	625	5	2	3	0	30	1	100	3	2	2	1.8	2	6	0	2	1	25000	2	12500
125	625	5	3	3	1	0	0	0	3	2	2	1.8	2	6	0	2	1	25000	2	12500
126	626	1	1	3	1	20	1	100	3	1	1	1.25	1	8	3	5	1	60000	5	12000
126	626	1	2	3	0	10	3	10	3	1	1	1.25	1	8	3	5	1	60000	5	12000
126	626	1	3	3	0	0	0	0	3	1	1	1.25	1	8	3	5	1	60000	5	12000
126	627	2	1	3	1	30	2	5	3	1	1	1.25	1	8	3	5	1	60000	5	12000
126	627	2	2	3	0	10	1	25	3	1	1	1.25	1	8	3	5	1	60000	5	12000
126	627	2	3	3	0	0	0	0	3	1	1	1.25	1	8	3	5	1	60000	5	12000
126	628	3	1	3	0	20	4	10	3	1	1	1.25	1	8	3	5	1	60000	5	12000
126	628	3	2	3	1	30	3	50	3	1	1	1.25	1	8	3	5	1	60000	5	12000
126	628	3	3	3	0	0	0	0	3	1	1	1.25	1	8	3	5	1	60000	5	12000
126	629	4	1	3	1	30	1	25	3	1	1	1.25	1	8	3	5	1	60000	5	12000
126	629	4	2	3	0	10	3	5	3	1	1	1.25	1	8	3	5	1	60000	5	12000
126	629	4	3	3	0	0	0	0	3	1	1	1.25	1	8	3	5	1	60000	5	12000
126	630	5	1	3	0	20	4	50	3	1	1	1.25	1	8	3	5	1	60000	5	12000
126	630	5	2	3	1	30	1	100	3	1	1	1.25	1	8	3	5	1	60000	5	12000
126	630	5	3	3	0	0	0	0	3	1	1	1.25	1	8	3	5	1	60000	5	12000
127	631	1	1	3	0	10	3	25	2	2	1	1.7	2	7	0	3	1	40000	3	13333.33333
127	631	1	2	3	1	30	4	10	2	2	1	1.7	2	7	0	3	1	40000	3	13333.33333
127	631	1	3	3	0	0	0	0	2	2	1	1.7	2	7	0	3	1	40000	3	13333.33333
127	632	2	1	3	0	20	1	5	2	2	1	1.7	2	7	0	3	1	40000	3	13333.33333
127	632	2	2	3	1	30	2	100	2	2	1	1.7	2	7	0	3	1	40000	3	13333.33333
127	632	2	3	3	0	0	0	0	2	2	1	1.7	2	7	0	3	1	40000	3	13333.33333
127	633	3	1	3	0	10	3	50	2	2	1	1.7	2	7	0	3	1	40000	3	13333.33333
127	633	3	2	3	1	30	4	25	2	2	1	1.7	2	7	0	3	1	40000	3	13333.33333
127	633	3	3	3	0	0	0	0	2	2	1	1.7	2	7	0	3	1	40000	3	13333.33333
127	634	4	1	3	0	20	4	5	2	2	1	1.7	2	7	0	3	1	40000	3	13333.33333
127	634	4	2	3	1	10	4	50	2	2	1	1.7	2	7	0	3	1	40000	3	13333.33333
127	634	4	3	3	0	0	0	0	2	2	1	1.7	2	7	0	3	1	40000	3	13333.33333
127	635	5	1	3	0	30	3	100	2	2	1	1.7	2	7	0	3	1	40000	3	13333.33333
127	635	5	2	3	1	20	2	10	2	2	1	1.7	2	7	0	3	1	40000	3	13333.33333
127	635	5	3	3	0	0	0	0	2	2	1	1.7	2	7	0	3	1	40000	3	13333.33333
128	636	1	1	3	1	10	2	10	2	1	1	1.55	2	4	0	5	1	12500	5	2500
128	636	1	2	3	0	20	3	25	2	1	1	1.55	2	4	0	5	1	12500	5	2500
128	636	1	3	3	0	0	0	0	2	1	1	1.55	2	4	0	5	1	12500	5	2500
128	637	2	1	3	0	30	1	50	2	1	1	1.55	2	4	0	5	1	12500	5	2500
128	637	2	2	3	0	10	4	5	2	1	1	1.55	2	4	0	5	1	12500	5	2500
128	637	2	3	3	1	0	0	0	2	1	1	1.55	2	4	0	5	1	12500	5	2500
128	638	3	1	3	0	10	2	100	2	1	1	1.55	2	4	0	5	1	12500	5	2500
128	638	3	2	3	0	30	1	5	2	1	1	1.55	2	4	0	5	1	12500	5	2500
128	638	3	3	3	1	0	0	0	2	1	1	1.55	2	4	0	5	1	12500	5	2500
128	639	4	1	3	0	20	3	100	2	1	1	1.55	2	4	0	5	1	12500	5	2500
128	639	4	2	3	1	10	4	25	2	1	1	1.55	2	4	0	5	1	12500	5	2500
128	639	4	3	3	0	0	0	0	2	1	1	1.55	2	4	0	5	1	12500	5	2500
128	640	5	1	3	1	30	4	10	2	1	1	1.55	2	4	0	5	1	12500	5	2500
128	640	5	2	3	0	20	2	50	2	1	1	1.55	2	4	0	5	1	12500	5	2500
128	640	5	3	3	0	0	0	0	2	1	1	1.55	2	4	0	5	1	12500	5	2500
129	641	1	1	3	0	10	2	10	1	2	1	1.5	2	8	2	4	1	60000	4	15000
129	641	1	2	3	1	20	3	25	1	2	1	1.5	2	8	2	4	1	60000	4	15000
129	641	1	3	3	0	0	0	0	1	2	1	1.5	2	8	2	4	1	60000	4	15000
129	642	2	1	3	0	30	1	50	1	2	1	1.5	2	8	2	4	1	60000	4	15000
129	642	2	2	3	1	10	4	5	1	2	1	1.5	2	8	2	4	1	60000	4	15000
129	642	2	3	3	0	0	0	0	1	2	1	1.5	2	8	2	4	1	60000	4	15000
129	643	3	1	3	0	10	2	100	1	2	1	1.5	2	8	2	4	1	60000	4	15000
129	643	3	2	3	0	30	1	5	1	2	1	1.5	2	8	2	4	1	60000	4	15000
129	643	3	3	3	1	0	0	0	1	2	1	1.5	2	8	2	4	1	60000	4	15000
129	644	4	1	3	0	20	3	100	1	2	1	1.5	2	8	2	4	1	60000	4	15000
129	644	4	2	3	1	10	4	25	1	2	1	1.5	2	8	2	4	1	60000	4	15000
129	644	4	3	3	0	0	0	0	1	2	1	1.5	2	8	2	4	1	60000	4	15000
129	645	5	1	3	1	30	4	10	1	2	1	1.5	2	8	2	4	1	60000	4	15000
129	645	5	2	3	0	20	2	50	1	2	1	1.5	2	8	2	4	1	60000	4	15000
129	645	5	3	3	0	0	0	0	1	2	1	1.5	2	8	2	4	1	60000	4	15000
130	646	1	1	3	0	20	1	100	2	1	2	2.1	1	2	0	8	1	6250	8	781.25
130	646	1	2	3	0	10	3	10	2	1	2	2.1	1	2	0	8	1	6250	8	781.25
130	646	1	3	3	1	0	0	0	2	1	2	2.1	1	2	0	8	1	6250	8	781.25
130	647	2	1	3	0	30	2	5	2	1	2	2.1	1	2	0	8	1	6250	8	781.25
130	647	2	2	3	0	10	1	25	2	1	2	2.1	1	2	0	8	1	6250	8	781.25
130	647	2	3	3	1	0	0	0	2	1	2	2.1	1	2	0	8	1	6250	8	781.25
130	648	3	1	3	1	20	4	10	2	1	2	2.1	1	2	0	8	1	6250	8	781.25
130	648	3	2	3	0	30	3	50	2	1	2	2.1	1	2	0	8	1	6250	8	781.25
130	648	3	3	3	0	0	0	0	2	1	2	2.1	1	2	0	8	1	6250	8	781.25
130	649	4	1	3	0	30	1	25	2	1	2	2.1	1	2	0	8	1	6250	8	781.25
130	649	4	2	3	0	10	3	5	2	1	2	2.1	1	2	0	8	1	6250	8	781.25
130	649	4	3	3	1	0	0	0	2	1	2	2.1	1	2	0	8	1	6250	8	781.25
130	650	5	1	3	1	20	4	50	2	1	2	2.1	1	2	0	8	1	6250	8	781.25
130	650	5	2	3	0	30	1	100	2	1	2	2.1	1	2	0	8	1	6250	8	781.25
130	650	5	3	3	0	0	0	0	2	1	2	2.1	1	2	0	8	1	6250	8	781.25
131	651	1	1	3	0	10	4	100	3	2	2	2.15	2	5	3	5	1	17500	5	3500
131	651	1	2	3	1	20	3	25	3	2	2	2.15	2	5	3	5	1	17500	5	3500
131	651	1	3	3	0	0	0	0	3	2	2	2.15	2	5	3	5	1	17500	5	3500
131	652	2	1	3	0	10	1	50	3	2	2	2.15	2	5	3	5	1	17500	5	3500
131	652	2	2	3	1	20	2	5	3	2	2	2.15	2	5	3	5	1	17500	5	3500
131	652	2	3	3	0	0	0	0	3	2	2	2.15	2	5	3	5	1	17500	5	3500
131	653	3	1	3	0	30	1	10	3	2	2	2.15	2	5	3	5	1	17500	5	3500
131	653	3	2	3	1	10	2	25	3	2	2	2.15	2	5	3	5	1	17500	5	3500
131	653	3	3	3	0	0	0	0	3	2	2	2.15	2	5	3	5	1	17500	5	3500
131	654	4	1	3	1	20	4	5	3	2	2	2.15	2	5	3	5	1	17500	5	3500
131	654	4	2	3	0	30	3	100	3	2	2	2.15	2	5	3	5	1	17500	5	3500
131	654	4	3	3	0	0	0	0	3	2	2	2.15	2	5	3	5	1	17500	5	3500
131	655	5	1	3	1	20	1	10	3	2	2	2.15	2	5	3	5	1	17500	5	3500
131	655	5	2	3	0	30	4	50	3	2	2	2.15	2	5	3	5	1	17500	5	3500
131	655	5	3	3	0	0	0	0	3	2	2	2.15	2	5	3	5	1	17500	5	3500
132	656	1	1	3	0	10	3	25	1	2	2	1.35	2	7	0	2	1	40000	2	20000
132	656	1	2	3	1	30	4	10	1	2	2	1.35	2	7	0	2	1	40000	2	20000
132	656	1	3	3	0	0	0	0	1	2	2	1.35	2	7	0	2	1	40000	2	20000
132	657	2	1	3	0	20	1	5	1	2	2	1.35	2	7	0	2	1	40000	2	20000
132	657	2	2	3	1	30	2	100	1	2	2	1.35	2	7	0	2	1	40000	2	20000
132	657	2	3	3	0	0	0	0	1	2	2	1.35	2	7	0	2	1	40000	2	20000
132	658	3	1	3	0	10	3	50	1	2	2	1.35	2	7	0	2	1	40000	2	20000
132	658	3	2	3	1	30	4	25	1	2	2	1.35	2	7	0	2	1	40000	2	20000
132	658	3	3	3	0	0	0	0	1	2	2	1.35	2	7	0	2	1	40000	2	20000
132	659	4	1	3	1	20	4	5	1	2	2	1.35	2	7	0	2	1	40000	2	20000
132	659	4	2	3	0	10	4	50	1	2	2	1.35	2	7	0	2	1	40000	2	20000
132	659	4	3	3	0	0	0	0	1	2	2	1.35	2	7	0	2	1	40000	2	20000
132	660	5	1	3	0	30	3	100	1	2	2	1.35	2	7	0	2	1	40000	2	20000
132	660	5	2	3	1	20	2	10	1	2	2	1.35	2	7	0	2	1	40000	2	20000
132	660	5	3	3	0	0	0	0	1	2	2	1.35	2	7	0	2	1	40000	2	20000
133	661	1	1	3	0	20	4	50	1	2	2	2.2	1	NA	0	2	NA	NA	2	NA
133	661	1	2	3	1	10	1	10	1	2	2	2.2	1	NA	0	2	NA	NA	2	NA
133	661	1	3	3	0	0	0	0	1	2	2	2.2	1	NA	0	2	NA	NA	2	NA
133	662	2	1	3	0	20	2	25	1	2	2	2.2	1	NA	0	2	NA	NA	2	NA
133	662	2	2	3	1	30	3	5	1	2	2	2.2	1	NA	0	2	NA	NA	2	NA
133	662	2	3	3	0	0	0	0	1	2	2	2.2	1	NA	0	2	NA	NA	2	NA
133	663	3	1	3	0	10	4	100	1	2	2	2.2	1	NA	0	2	NA	NA	2	NA
133	663	3	2	3	0	30	1	10	1	2	2	2.2	1	NA	0	2	NA	NA	2	NA
133	663	3	3	3	1	0	0	0	1	2	2	2.2	1	NA	0	2	NA	NA	2	NA
133	664	4	1	3	1	20	3	10	1	2	2	2.2	1	NA	0	2	NA	NA	2	NA
133	664	4	2	3	0	30	2	50	1	2	2	2.2	1	NA	0	2	NA	NA	2	NA
133	664	4	3	3	0	0	0	0	1	2	2	2.2	1	NA	0	2	NA	NA	2	NA
133	665	5	1	3	0	20	1	100	1	2	2	2.2	1	NA	0	2	NA	NA	2	NA
133	665	5	2	3	1	10	2	5	1	2	2	2.2	1	NA	0	2	NA	NA	2	NA
133	665	5	3	3	0	0	0	0	1	2	2	2.2	1	NA	0	2	NA	NA	2	NA
134	666	1	1	3	0	10	2	10	2	2	2	1.65	1	5	0	1	2	17500	1	17500
134	666	1	2	3	1	20	3	25	2	2	2	1.65	1	5	0	1	2	17500	1	17500
134	666	1	3	3	0	0	0	0	2	2	2	1.65	1	5	0	1	2	17500	1	17500
134	667	2	1	3	0	30	1	50	2	2	2	1.65	1	5	0	1	2	17500	1	17500
134	667	2	2	3	1	10	4	5	2	2	2	1.65	1	5	0	1	2	17500	1	17500
134	667	2	3	3	0	0	0	0	2	2	2	1.65	1	5	0	1	2	17500	1	17500
134	668	3	1	3	0	10	2	100	2	2	2	1.65	1	5	0	1	2	17500	1	17500
134	668	3	2	3	1	30	1	5	2	2	2	1.65	1	5	0	1	2	17500	1	17500
134	668	3	3	3	0	0	0	0	2	2	2	1.65	1	5	0	1	2	17500	1	17500
134	669	4	1	3	0	20	3	100	2	2	2	1.65	1	5	0	1	2	17500	1	17500
134	669	4	2	3	1	10	4	25	2	2	2	1.65	1	5	0	1	2	17500	1	17500
134	669	4	3	3	0	0	0	0	2	2	2	1.65	1	5	0	1	2	17500	1	17500
134	670	5	1	3	1	30	4	10	2	2	2	1.65	1	5	0	1	2	17500	1	17500
134	670	5	2	3	0	20	2	50	2	2	2	1.65	1	5	0	1	2	17500	1	17500
134	670	5	3	3	0	0	0	0	2	2	2	1.65	1	5	0	1	2	17500	1	17500
135	671	1	1	3	0	20	1	100	2	2	2	2.25	1	10	0	4	1	100000	4	25000
135	671	1	2	3	1	10	3	10	2	2	2	2.25	1	10	0	4	1	100000	4	25000
135	671	1	3	3	0	0	0	0	2	2	2	2.25	1	10	0	4	1	100000	4	25000
135	672	2	1	3	1	30	2	5	2	2	2	2.25	1	10	0	4	1	100000	4	25000
135	672	2	2	3	0	10	1	25	2	2	2	2.25	1	10	0	4	1	100000	4	25000
135	672	2	3	3	0	0	0	0	2	2	2	2.25	1	10	0	4	1	100000	4	25000
135	673	3	1	3	1	20	4	10	2	2	2	2.25	1	10	0	4	1	100000	4	25000
135	673	3	2	3	0	30	3	50	2	2	2	2.25	1	10	0	4	1	100000	4	25000
135	673	3	3	3	0	0	0	0	2	2	2	2.25	1	10	0	4	1	100000	4	25000
135	674	4	1	3	0	30	1	25	2	2	2	2.25	1	10	0	4	1	100000	4	25000
135	674	4	2	3	1	10	3	5	2	2	2	2.25	1	10	0	4	1	100000	4	25000
135	674	4	3	3	0	0	0	0	2	2	2	2.25	1	10	0	4	1	100000	4	25000
135	675	5	1	3	0	20	4	50	2	2	2	2.25	1	10	0	4	1	100000	4	25000
135	675	5	2	3	0	30	1	100	2	2	2	2.25	1	10	0	4	1	100000	4	25000
135	675	5	3	3	1	0	0	0	2	2	2	2.25	1	10	0	4	1	100000	4	25000
136	676	1	1	3	0	10	3	25	1	1	2	2.05	2	2	0	1	5	6250	1	6250
136	676	1	2	3	1	30	4	10	1	1	2	2.05	2	2	0	1	5	6250	1	6250
136	676	1	3	3	0	0	0	0	1	1	2	2.05	2	2	0	1	5	6250	1	6250
136	677	2	1	3	1	20	1	5	1	1	2	2.05	2	2	0	1	5	6250	1	6250
136	677	2	2	3	0	30	2	100	1	1	2	2.05	2	2	0	1	5	6250	1	6250
136	677	2	3	3	0	0	0	0	1	1	2	2.05	2	2	0	1	5	6250	1	6250
136	678	3	1	3	0	10	3	50	1	1	2	2.05	2	2	0	1	5	6250	1	6250
136	678	3	2	3	1	30	4	25	1	1	2	2.05	2	2	0	1	5	6250	1	6250
136	678	3	3	3	0	0	0	0	1	1	2	2.05	2	2	0	1	5	6250	1	6250
136	679	4	1	3	1	20	4	5	1	1	2	2.05	2	2	0	1	5	6250	1	6250
136	679	4	2	3	0	10	4	50	1	1	2	2.05	2	2	0	1	5	6250	1	6250
136	679	4	3	3	0	0	0	0	1	1	2	2.05	2	2	0	1	5	6250	1	6250
136	680	5	1	3	0	30	3	100	1	1	2	2.05	2	2	0	1	5	6250	1	6250
136	680	5	2	3	1	20	2	10	1	1	2	2.05	2	2	0	1	5	6250	1	6250
136	680	5	3	3	0	0	0	0	1	1	2	2.05	2	2	0	1	5	6250	1	6250
137	681	1	1	3	0	20	1	100	1	2	2	1.65	2	7	0	3	1	40000	3	13333.33333
137	681	1	2	3	1	10	3	10	1	2	2	1.65	2	7	0	3	1	40000	3	13333.33333
137	681	1	3	3	0	0	0	0	1	2	2	1.65	2	7	0	3	1	40000	3	13333.33333
137	682	2	1	3	1	30	2	5	1	2	2	1.65	2	7	0	3	1	40000	3	13333.33333
137	682	2	2	3	0	10	1	25	1	2	2	1.65	2	7	0	3	1	40000	3	13333.33333
137	682	2	3	3	0	0	0	0	1	2	2	1.65	2	7	0	3	1	40000	3	13333.33333
137	683	3	1	3	1	20	4	10	1	2	2	1.65	2	7	0	3	1	40000	3	13333.33333
137	683	3	2	3	0	30	3	50	1	2	2	1.65	2	7	0	3	1	40000	3	13333.33333
137	683	3	3	3	0	0	0	0	1	2	2	1.65	2	7	0	3	1	40000	3	13333.33333
137	684	4	1	3	0	30	1	25	1	2	2	1.65	2	7	0	3	1	40000	3	13333.33333
137	684	4	2	3	1	10	3	5	1	2	2	1.65	2	7	0	3	1	40000	3	13333.33333
137	684	4	3	3	0	0	0	0	1	2	2	1.65	2	7	0	3	1	40000	3	13333.33333
137	685	5	1	3	0	20	4	50	1	2	2	1.65	2	7	0	3	1	40000	3	13333.33333
137	685	5	2	3	0	30	1	100	1	2	2	1.65	2	7	0	3	1	40000	3	13333.33333
137	685	5	3	3	1	0	0	0	1	2	2	1.65	2	7	0	3	1	40000	3	13333.33333
138	686	1	1	3	1	10	4	100	3	1	1	1.65	1	7	0	2	1	40000	2	20000
138	686	1	2	3	0	20	3	25	3	1	1	1.65	1	7	0	2	1	40000	2	20000
138	686	1	3	3	0	0	0	0	3	1	1	1.65	1	7	0	2	1	40000	2	20000
138	687	2	1	3	0	10	1	50	3	1	1	1.65	1	7	0	2	1	40000	2	20000
138	687	2	2	3	1	20	2	5	3	1	1	1.65	1	7	0	2	1	40000	2	20000
138	687	2	3	3	0	0	0	0	3	1	1	1.65	1	7	0	2	1	40000	2	20000
138	688	3	1	3	0	30	1	10	3	1	1	1.65	1	7	0	2	1	40000	2	20000
138	688	3	2	3	1	10	2	25	3	1	1	1.65	1	7	0	2	1	40000	2	20000
138	688	3	3	3	0	0	0	0	3	1	1	1.65	1	7	0	2	1	40000	2	20000
138	689	4	1	3	1	20	4	5	3	1	1	1.65	1	7	0	2	1	40000	2	20000
138	689	4	2	3	0	30	3	100	3	1	1	1.65	1	7	0	2	1	40000	2	20000
138	689	4	3	3	0	0	0	0	3	1	1	1.65	1	7	0	2	1	40000	2	20000
138	690	5	1	3	0	20	1	10	3	1	1	1.65	1	7	0	2	1	40000	2	20000
138	690	5	2	3	1	30	4	50	3	1	1	1.65	1	7	0	2	1	40000	2	20000
138	690	5	3	3	0	0	0	0	3	1	1	1.65	1	7	0	2	1	40000	2	20000
139	691	1	1	3	0	20	1	100	2	1	2	1.8	1	6	0	2	1	25000	2	12500
139	691	1	2	3	1	10	3	10	2	1	2	1.8	1	6	0	2	1	25000	2	12500
139	691	1	3	3	0	0	0	0	2	1	2	1.8	1	6	0	2	1	25000	2	12500
139	692	2	1	3	1	30	2	5	2	1	2	1.8	1	6	0	2	1	25000	2	12500
139	692	2	2	3	0	10	1	25	2	1	2	1.8	1	6	0	2	1	25000	2	12500
139	692	2	3	3	0	0	0	0	2	1	2	1.8	1	6	0	2	1	25000	2	12500
139	693	3	1	3	0	20	4	10	2	1	2	1.8	1	6	0	2	1	25000	2	12500
139	693	3	2	3	1	30	3	50	2	1	2	1.8	1	6	0	2	1	25000	2	12500
139	693	3	3	3	0	0	0	0	2	1	2	1.8	1	6	0	2	1	25000	2	12500
139	694	4	1	3	0	30	1	25	2	1	2	1.8	1	6	0	2	1	25000	2	12500
139	694	4	2	3	1	10	3	5	2	1	2	1.8	1	6	0	2	1	25000	2	12500
139	694	4	3	3	0	0	0	0	2	1	2	1.8	1	6	0	2	1	25000	2	12500
139	695	5	1	3	0	20	4	50	2	1	2	1.8	1	6	0	2	1	25000	2	12500
139	695	5	2	3	1	30	1	100	2	1	2	1.8	1	6	0	2	1	25000	2	12500
139	695	5	3	3	0	0	0	0	2	1	2	1.8	1	6	0	2	1	25000	2	12500
140	696	1	1	3	0	20	4	50	2	1	1	1.15	1	8	4	6	5	60000	6	10000
140	696	1	2	3	1	10	1	10	2	1	1	1.15	1	8	4	6	5	60000	6	10000
140	696	1	3	3	0	0	0	0	2	1	1	1.15	1	8	4	6	5	60000	6	10000
140	697	2	1	3	0	20	2	25	2	1	1	1.15	1	8	4	6	5	60000	6	10000
140	697	2	2	3	1	30	3	5	2	1	1	1.15	1	8	4	6	5	60000	6	10000
140	697	2	3	3	0	0	0	0	2	1	1	1.15	1	8	4	6	5	60000	6	10000
140	698	3	1	3	0	10	4	100	2	1	1	1.15	1	8	4	6	5	60000	6	10000
140	698	3	2	3	1	30	1	10	2	1	1	1.15	1	8	4	6	5	60000	6	10000
140	698	3	3	3	0	0	0	0	2	1	1	1.15	1	8	4	6	5	60000	6	10000
140	699	4	1	3	1	20	3	10	2	1	1	1.15	1	8	4	6	5	60000	6	10000
140	699	4	2	3	0	30	2	50	2	1	1	1.15	1	8	4	6	5	60000	6	10000
140	699	4	3	3	0	0	0	0	2	1	1	1.15	1	8	4	6	5	60000	6	10000
140	700	5	1	3	1	20	1	100	2	1	1	1.15	1	8	4	6	5	60000	6	10000
140	700	5	2	3	0	10	2	5	2	1	1	1.15	1	8	4	6	5	60000	6	10000
140	700	5	3	3	0	0	0	0	2	1	1	1.15	1	8	4	6	5	60000	6	10000
141	701	1	1	3	0	10	3	25	3	1	1	1.25	1	6	0	2	5	25000	2	12500
141	701	1	2	3	1	30	4	10	3	1	1	1.25	1	6	0	2	5	25000	2	12500
141	701	1	3	3	0	0	0	0	3	1	1	1.25	1	6	0	2	5	25000	2	12500
141	702	2	1	3	1	20	1	5	3	1	1	1.25	1	6	0	2	5	25000	2	12500
141	702	2	2	3	0	30	2	100	3	1	1	1.25	1	6	0	2	5	25000	2	12500
141	702	2	3	3	0	0	0	0	3	1	1	1.25	1	6	0	2	5	25000	2	12500
141	703	3	1	3	0	10	3	50	3	1	1	1.25	1	6	0	2	5	25000	2	12500
141	703	3	2	3	1	30	4	25	3	1	1	1.25	1	6	0	2	5	25000	2	12500
141	703	3	3	3	0	0	0	0	3	1	1	1.25	1	6	0	2	5	25000	2	12500
141	704	4	1	3	1	20	4	5	3	1	1	1.25	1	6	0	2	5	25000	2	12500
141	704	4	2	3	0	10	4	50	3	1	1	1.25	1	6	0	2	5	25000	2	12500
141	704	4	3	3	0	0	0	0	3	1	1	1.25	1	6	0	2	5	25000	2	12500
141	705	5	1	3	0	30	3	100	3	1	1	1.25	1	6	0	2	5	25000	2	12500
141	705	5	2	3	1	20	2	10	3	1	1	1.25	1	6	0	2	5	25000	2	12500
141	705	5	3	3	0	0	0	0	3	1	1	1.25	1	6	0	2	5	25000	2	12500
143	711	1	1	3	1	10	4	100	3	1	1	1.1	1	7	3	5	1	40000	5	8000
143	711	1	2	3	0	20	3	25	3	1	1	1.1	1	7	3	5	1	40000	5	8000
143	711	1	3	3	0	0	0	0	3	1	1	1.1	1	7	3	5	1	40000	5	8000
143	712	2	1	3	0	10	1	50	3	1	1	1.1	1	7	3	5	1	40000	5	8000
143	712	2	2	3	1	20	2	5	3	1	1	1.1	1	7	3	5	1	40000	5	8000
143	712	2	3	3	0	0	0	0	3	1	1	1.1	1	7	3	5	1	40000	5	8000
143	713	3	1	3	0	30	1	10	3	1	1	1.1	1	7	3	5	1	40000	5	8000
143	713	3	2	3	1	10	2	25	3	1	1	1.1	1	7	3	5	1	40000	5	8000
143	713	3	3	3	0	0	0	0	3	1	1	1.1	1	7	3	5	1	40000	5	8000
143	714	4	1	3	1	20	4	5	3	1	1	1.1	1	7	3	5	1	40000	5	8000
143	714	4	2	3	0	30	3	100	3	1	1	1.1	1	7	3	5	1	40000	5	8000
143	714	4	3	3	0	0	0	0	3	1	1	1.1	1	7	3	5	1	40000	5	8000
143	715	5	1	3	0	20	1	10	3	1	1	1.1	1	7	3	5	1	40000	5	8000
143	715	5	2	3	1	30	4	50	3	1	1	1.1	1	7	3	5	1	40000	5	8000
143	715	5	3	3	0	0	0	0	3	1	1	1.1	1	7	3	5	1	40000	5	8000
144	716	1	1	3	0	10	2	10	2	1	2	2.8	2	4	0	2	NA	12500	2	6250
144	716	1	2	3	1	20	3	25	2	1	2	2.8	2	4	0	2	NA	12500	2	6250
144	716	1	3	3	0	0	0	0	2	1	2	2.8	2	4	0	2	NA	12500	2	6250
144	717	2	1	3	0	30	1	50	2	1	2	2.8	2	4	0	2	NA	12500	2	6250
144	717	2	2	3	1	10	4	5	2	1	2	2.8	2	4	0	2	NA	12500	2	6250
144	717	2	3	3	0	0	0	0	2	1	2	2.8	2	4	0	2	NA	12500	2	6250
144	718	3	1	3	0	10	2	100	2	1	2	2.8	2	4	0	2	NA	12500	2	6250
144	718	3	2	3	0	30	1	5	2	1	2	2.8	2	4	0	2	NA	12500	2	6250
144	718	3	3	3	1	0	0	0	2	1	2	2.8	2	4	0	2	NA	12500	2	6250
144	719	4	1	3	0	20	3	100	2	1	2	2.8	2	4	0	2	NA	12500	2	6250
144	719	4	2	3	1	10	4	25	2	1	2	2.8	2	4	0	2	NA	12500	2	6250
144	719	4	3	3	0	0	0	0	2	1	2	2.8	2	4	0	2	NA	12500	2	6250
144	720	5	1	3	1	30	4	10	2	1	2	2.8	2	4	0	2	NA	12500	2	6250
144	720	5	2	3	0	20	2	50	2	1	2	2.8	2	4	0	2	NA	12500	2	6250
144	720	5	3	3	0	0	0	0	2	1	2	2.8	2	4	0	2	NA	12500	2	6250
147	731	1	1	3	0	10	4	100	2	1	2	2.7	2	7	0	1	1	40000	1	40000
147	731	1	2	3	1	20	3	25	2	1	2	2.7	2	7	0	1	1	40000	1	40000
147	731	1	3	3	0	0	0	0	2	1	2	2.7	2	7	0	1	1	40000	1	40000
147	732	2	1	3	0	10	1	50	2	1	2	2.7	2	7	0	1	1	40000	1	40000
147	732	2	2	3	1	20	2	5	2	1	2	2.7	2	7	0	1	1	40000	1	40000
147	732	2	3	3	0	0	0	0	2	1	2	2.7	2	7	0	1	1	40000	1	40000
147	733	3	1	3	0	30	1	10	2	1	2	2.7	2	7	0	1	1	40000	1	40000
147	733	3	2	3	1	10	2	25	2	1	2	2.7	2	7	0	1	1	40000	1	40000
147	733	3	3	3	0	0	0	0	2	1	2	2.7	2	7	0	1	1	40000	1	40000
147	734	4	1	3	1	20	4	5	2	1	2	2.7	2	7	0	1	1	40000	1	40000
147	734	4	2	3	0	30	3	100	2	1	2	2.7	2	7	0	1	1	40000	1	40000
147	734	4	3	3	0	0	0	0	2	1	2	2.7	2	7	0	1	1	40000	1	40000
147	735	5	1	3	0	20	1	10	2	1	2	2.7	2	7	0	1	1	40000	1	40000
147	735	5	2	3	1	30	4	50	2	1	2	2.7	2	7	0	1	1	40000	1	40000
147	735	5	3	3	0	0	0	0	2	1	2	2.7	2	7	0	1	1	40000	1	40000
148	736	1	1	3	1	10	3	25	2	2	1	1.65	1	7	1	3	1	40000	3	13333.33333
148	736	1	2	3	0	30	4	10	2	2	1	1.65	1	7	1	3	1	40000	3	13333.33333
148	736	1	3	3	0	0	0	0	2	2	1	1.65	1	7	1	3	1	40000	3	13333.33333
148	737	2	1	3	1	20	1	5	2	2	1	1.65	1	7	1	3	1	40000	3	13333.33333
148	737	2	2	3	0	30	2	100	2	2	1	1.65	1	7	1	3	1	40000	3	13333.33333
148	737	2	3	3	0	0	0	0	2	2	1	1.65	1	7	1	3	1	40000	3	13333.33333
148	738	3	1	3	0	10	3	50	2	2	1	1.65	1	7	1	3	1	40000	3	13333.33333
148	738	3	2	3	1	30	4	25	2	2	1	1.65	1	7	1	3	1	40000	3	13333.33333
148	738	3	3	3	0	0	0	0	2	2	1	1.65	1	7	1	3	1	40000	3	13333.33333
148	739	4	1	3	1	20	4	5	2	2	1	1.65	1	7	1	3	1	40000	3	13333.33333
148	739	4	2	3	0	10	4	50	2	2	1	1.65	1	7	1	3	1	40000	3	13333.33333
148	739	4	3	3	0	0	0	0	2	2	1	1.65	1	7	1	3	1	40000	3	13333.33333
148	740	5	1	3	0	30	3	100	2	2	1	1.65	1	7	1	3	1	40000	3	13333.33333
148	740	5	2	3	1	20	2	10	2	2	1	1.65	1	7	1	3	1	40000	3	13333.33333
148	740	5	3	3	0	0	0	0	2	2	1	1.65	1	7	1	3	1	40000	3	13333.33333
149	741	1	1	3	0	20	4	50	1	1	2	2.1	2	6	0	2	5	25000	2	12500
149	741	1	2	3	1	10	1	10	1	1	2	2.1	2	6	0	2	5	25000	2	12500
149	741	1	3	3	0	0	0	0	1	1	2	2.1	2	6	0	2	5	25000	2	12500
149	742	2	1	3	0	20	2	25	1	1	2	2.1	2	6	0	2	5	25000	2	12500
149	742	2	2	3	1	30	3	5	1	1	2	2.1	2	6	0	2	5	25000	2	12500
149	742	2	3	3	0	0	0	0	1	1	2	2.1	2	6	0	2	5	25000	2	12500
149	743	3	1	3	0	10	4	100	1	1	2	2.1	2	6	0	2	5	25000	2	12500
149	743	3	2	3	0	30	1	10	1	1	2	2.1	2	6	0	2	5	25000	2	12500
149	743	3	3	3	1	0	0	0	1	1	2	2.1	2	6	0	2	5	25000	2	12500
149	744	4	1	3	0	20	3	10	1	1	2	2.1	2	6	0	2	5	25000	2	12500
149	744	4	2	3	0	30	2	50	1	1	2	2.1	2	6	0	2	5	25000	2	12500
149	744	4	3	3	1	0	0	0	1	1	2	2.1	2	6	0	2	5	25000	2	12500
149	745	5	1	3	0	20	1	100	1	1	2	2.1	2	6	0	2	5	25000	2	12500
149	745	5	2	3	0	10	2	5	1	1	2	2.1	2	6	0	2	5	25000	2	12500
149	745	5	3	3	1	0	0	0	1	1	2	2.1	2	6	0	2	5	25000	2	12500
150	746	1	1	3	1	20	1	100	4	1	1	1.2	2	8	0	2	1	60000	2	30000
150	746	1	2	3	0	10	3	10	4	1	1	1.2	2	8	0	2	1	60000	2	30000
150	746	1	3	3	0	0	0	0	4	1	1	1.2	2	8	0	2	1	60000	2	30000
150	747	2	1	3	1	30	2	5	4	1	1	1.2	2	8	0	2	1	60000	2	30000
150	747	2	2	3	0	10	1	25	4	1	1	1.2	2	8	0	2	1	60000	2	30000
150	747	2	3	3	0	0	0	0	4	1	1	1.2	2	8	0	2	1	60000	2	30000
150	748	3	1	3	0	20	4	10	4	1	1	1.2	2	8	0	2	1	60000	2	30000
150	748	3	2	3	1	30	3	50	4	1	1	1.2	2	8	0	2	1	60000	2	30000
150	748	3	3	3	0	0	0	0	4	1	1	1.2	2	8	0	2	1	60000	2	30000
150	749	4	1	3	1	30	1	25	4	1	1	1.2	2	8	0	2	1	60000	2	30000
150	749	4	2	3	0	10	3	5	4	1	1	1.2	2	8	0	2	1	60000	2	30000
150	749	4	3	3	0	0	0	0	4	1	1	1.2	2	8	0	2	1	60000	2	30000
150	750	5	1	3	0	20	4	50	4	1	1	1.2	2	8	0	2	1	60000	2	30000
150	750	5	2	3	1	30	1	100	4	1	1	1.2	2	8	0	2	1	60000	2	30000
150	750	5	3	3	0	0	0	0	4	1	1	1.2	2	8	0	2	1	60000	2	30000
151	751	1	1	3	1	10	2	10	3	2	1	1.65	2	2	0	1	5	6250	1	6250
151	751	1	2	3	0	20	3	25	3	2	1	1.65	2	2	0	1	5	6250	1	6250
151	751	1	3	3	0	0	0	0	3	2	1	1.65	2	2	0	1	5	6250	1	6250
151	752	2	1	3	0	30	1	50	3	2	1	1.65	2	2	0	1	5	6250	1	6250
151	752	2	2	3	1	10	4	5	3	2	1	1.65	2	2	0	1	5	6250	1	6250
151	752	2	3	3	0	0	0	0	3	2	1	1.65	2	2	0	1	5	6250	1	6250
151	753	3	1	3	0	10	2	100	3	2	1	1.65	2	2	0	1	5	6250	1	6250
151	753	3	2	3	0	30	1	5	3	2	1	1.65	2	2	0	1	5	6250	1	6250
151	753	3	3	3	1	0	0	0	3	2	1	1.65	2	2	0	1	5	6250	1	6250
151	754	4	1	3	0	20	3	100	3	2	1	1.65	2	2	0	1	5	6250	1	6250
151	754	4	2	3	1	10	4	25	3	2	1	1.65	2	2	0	1	5	6250	1	6250
151	754	4	3	3	0	0	0	0	3	2	1	1.65	2	2	0	1	5	6250	1	6250
151	755	5	1	3	1	30	4	10	3	2	1	1.65	2	2	0	1	5	6250	1	6250
151	755	5	2	3	0	20	2	50	3	2	1	1.65	2	2	0	1	5	6250	1	6250
151	755	5	3	3	0	0	0	0	3	2	1	1.65	2	2	0	1	5	6250	1	6250
152	756	1	1	3	1	10	4	100	2	2	1	1.2	2	7	0	8	1	40000	8	5000
152	756	1	2	3	0	20	3	25	2	2	1	1.2	2	7	0	8	1	40000	8	5000
152	756	1	3	3	0	0	0	0	2	2	1	1.2	2	7	0	8	1	40000	8	5000
152	757	2	1	3	0	10	1	50	2	2	1	1.2	2	7	0	8	1	40000	8	5000
152	757	2	2	3	1	20	2	5	2	2	1	1.2	2	7	0	8	1	40000	8	5000
152	757	2	3	3	0	0	0	0	2	2	1	1.2	2	7	0	8	1	40000	8	5000
152	758	3	1	3	0	30	1	10	2	2	1	1.2	2	7	0	8	1	40000	8	5000
152	758	3	2	3	1	10	2	25	2	2	1	1.2	2	7	0	8	1	40000	8	5000
152	758	3	3	3	0	0	0	0	2	2	1	1.2	2	7	0	8	1	40000	8	5000
152	759	4	1	3	0	20	4	5	2	2	1	1.2	2	7	0	8	1	40000	8	5000
152	759	4	2	3	1	30	3	100	2	2	1	1.2	2	7	0	8	1	40000	8	5000
152	759	4	3	3	0	0	0	0	2	2	1	1.2	2	7	0	8	1	40000	8	5000
152	760	5	1	3	0	20	1	10	2	2	1	1.2	2	7	0	8	1	40000	8	5000
152	760	5	2	3	1	30	4	50	2	2	1	1.2	2	7	0	8	1	40000	8	5000
152	760	5	3	3	0	0	0	0	2	2	1	1.2	2	7	0	8	1	40000	8	5000
153	761	1	1	3	0	10	3	25	2	2	2	1.7	2	6	2	4	3	25000	4	6250
153	761	1	2	3	1	30	4	10	2	2	2	1.7	2	6	2	4	3	25000	4	6250
153	761	1	3	3	0	0	0	0	2	2	2	1.7	2	6	2	4	3	25000	4	6250
153	762	2	1	3	1	20	1	5	2	2	2	1.7	2	6	2	4	3	25000	4	6250
153	762	2	2	3	0	30	2	100	2	2	2	1.7	2	6	2	4	3	25000	4	6250
153	762	2	3	3	0	0	0	0	2	2	2	1.7	2	6	2	4	3	25000	4	6250
153	763	3	1	3	0	10	3	50	2	2	2	1.7	2	6	2	4	3	25000	4	6250
153	763	3	2	3	1	30	4	25	2	2	2	1.7	2	6	2	4	3	25000	4	6250
153	763	3	3	3	0	0	0	0	2	2	2	1.7	2	6	2	4	3	25000	4	6250
153	764	4	1	3	1	20	4	5	2	2	2	1.7	2	6	2	4	3	25000	4	6250
153	764	4	2	3	0	10	4	50	2	2	2	1.7	2	6	2	4	3	25000	4	6250
153	764	4	3	3	0	0	0	0	2	2	2	1.7	2	6	2	4	3	25000	4	6250
153	765	5	1	3	0	30	3	100	2	2	2	1.7	2	6	2	4	3	25000	4	6250
153	765	5	2	3	1	20	2	10	2	2	2	1.7	2	6	2	4	3	25000	4	6250
153	765	5	3	3	0	0	0	0	2	2	2	1.7	2	6	2	4	3	25000	4	6250
155	771	1	1	3	0	20	1	100	1	1	2	1.1	2	3	0	3	5	8750	3	2916.666667
155	771	1	2	3	1	10	3	10	1	1	2	1.1	2	3	0	3	5	8750	3	2916.666667
155	771	1	3	3	0	0	0	0	1	1	2	1.1	2	3	0	3	5	8750	3	2916.666667
155	772	2	1	3	1	30	2	5	1	1	2	1.1	2	3	0	3	5	8750	3	2916.666667
[truncated: 2,486 more rows]
